# Supplementary material for: miRNA deregulation targets specific pathways in leiomyosarcoma development: an in silico analysis
Source: J Transl Med. 2019 May 14;17:153. doi: 10.1186/s12967-019-1907-2 (PMC6515658; doi:10.1186/s12967-019-1907-2)
Supplement: Supplementary file 1 — Additional file 1: Table S1. miRNAs retrieved in S-MED (Sarcoma-microRNA Expression Database), Student T-test P-val. Red: miRNAs with available targets prediction in TargetScan. [file 12967_2019_1907_MOESM1_ESM.xls]

## Sheet: Foglio1
	miRNA	P-val
	hsa-miR-106a9.1	4.13542e-37		P-val threshold = 0.000045
1	hsa-miR-502-3p	6.17243e-20
	hsa-miR-29a*	9.9879e-19
	hsa-miR-20a*	3.60651e-18
	hsa-miR-17*	1.30526e-16
2	hsa-miR-362-3p	5.33848e-16
	hsa-let-7e*	9.34145e-16
	HS_43.1	1.24287e-15
	hsa-miR-140-3p	1.50001e-15
3	hsa-miR-188-5p	3.33974e-15
	HS_204.1	7.75566e-15
	hsa-let-7b*	1.1392e-14
4	hsa-miR-362-5p	1.76419e-14
	hsa-miR-125b-2*	2.15325e-14
5	hsa-let-7a	2.24106e-14
	hsa-let-7c*	5.04917e-14
	HS_96	5.05619e-14
	solexa-9029-92	7.94528e-14
	HS_283_a	1.00866e-13
6	hsa-miR-660	1.46878e-13
	hsa-miR-10a*	1.7236e-13
7	hsa-miR-297	1.78824e-13
8	hsa-miR-876-3p	4.40239e-13
9	hsa-miR-339-3p	4.47294e-13
	hsa-miR-29c*	5.96836e-13
	hsa-miR-101*	6.03394e-13
10	hsa-miR-939	1.11759e-12
11	hsa-miR-520f	1.12855e-12
12	hsa-miR-532-3p	1.14114e-12
13	hsa-miR-19a-3p	1.16182e-12
14	hsa-miR-615-3p	1.25862e-12
15	hsa-miR-455-5p	1.82856e-12
	HS_81	2.22771e-12
16	hsa-miR-501-3p	2.40242e-12
17	hsa-miR-769-5p	2.49794e-12
	HS_273	3.34447e-12
	hsa-miR-34a*	3.69783e-12
18	hsa-miR-500	6.03783e-12
	HS_23	7.51344e-12
19	hsa-miR-340	8.02591e-12
	HS_275	9.32245e-12
20	hsa-miR-497	1.32548e-11
21	hsa-miR-21	1.56292e-11
22	hsa-miR-555	1.61e-11
23	hsa-miR-26b	1.61434e-11
24	hsa-miR-532-5p	2.70395e-11
25	hsa-miR-491-5p	2.81629e-11
26	hsa-miR-337-5p	2.93629e-11
	HS_267	2.9406e-11
	HS_75.1	4.65338e-11
	hsa-miR-380*	6.12584e-11
27	hsa-miR-129-5p	6.17222e-11
28	hsa-miR-378	6.89177e-11
29	hsa-miR-520d-3p	7.24298e-11
30	hsa-miR-23b	8.4834e-11
	HS_160	8.49154e-11
	HS_262.1	1.09911e-10
	hsa-miR-143*	1.28138e-10
	HS_251.1	1.30811e-10
31	hsa-miR-24	1.35554e-10
	HS_203	1.93291e-10
	HS_121	2.03355e-10
32	hsa-miR-548p	2.05517e-10
33	hsa-miR-10b	2.18773e-10
34	hsa-miR-145	2.2433e-10
35	hsa-miR-641	2.39452e-10
36	hsa-miR-548b-5p	2.84268e-10
37	hsa-miR-581	3.32767e-10
38	hsa-miR-1305	3.81407e-10
39	hsa-miR-1243	3.91827e-10
	hsa-let-7f1*	4.38447e-10
	HS_128	5.06127e-10
	hsa-miR-10b*	5.48656e-10
	solexa-2952-306	5.95673e-10
40	hsa-miR-1271	6.01048e-10
41	hsa-miR-125a-5p	7.99199e-10
	hsa-miR-148a*	1.02247e-09
42	hsa-miR-619	1.5515e-09
43	hsa-miR-613	1.6515e-09
	hsa-let-7a*	2.59975e-09
	hsa-miR-219-1-3p	2.69655e-09
	hsa-miR-453	2.74284e-09
	hsa-miR-122*	2.8858e-09
44	hsa-miR-525-5p	2.98252e-09
45	hsa-miR-27b	3.3676e-09
46	hsa-miR-617	3.94724e-09
47	hsa-miR-376c	4.17101e-09
	hsa-miR-218-1*	4.42748e-09
48	hsa-let-7c	4.46387e-09
49	hsa-miR-548c-5p	4.99094e-09
50	hsa-miR-26a	5.11592e-09
	HS_106	5.14227e-09
	hsa-miR-132*	5.16602e-09
51	hsa-miR-657	5.18908e-09
52	hsa-miR-875-3p	5.59562e-09
53	hsa-miR-548m	5.76057e-09
	HS_88	6.46174e-09
	solexa-7111-119	7.15764e-09
54	hsa-miR-196b	7.33198e-09
55	hsa-miR-1293	7.39016e-09
56	hsa-miR-659	8.14509e-09
	hsa-miR-24-2*	1.08782e-08
57	hsa-miR-19b	1.23515e-08
	hsa-miR-29b-2*	1.24433e-08
	HS_268	1.29442e-08
	HS_177	1.34284e-08
	HS_136	1.35391e-08
	hsa-miR-518e:9.1	1.3574e-08
58	hsa-miR-873	1.42991e-08
59	hsa-miR-16	1.62699e-08
	HS_205.1	1.6639e-08
60	hsa-miR-892a	1.83235e-08
61	hsa-miR-936	1.9166e-08
62	hsa-miR-377	2.01908e-08
63	hsa-miR-544	2.03874e-08
64	hsa-miR-518a-3p	2.1668e-08
65	hsa-miR-146b-3p	2.50022e-08
	HS_2	2.62998e-08
66	hsa-miR-101	2.66112e-08
	hsa-miR-146a*	2.73173e-08
	hsa-miR-29b-1*	3.14776e-08
67	hsa-miR-140-5p	3.17496e-08
68	hsa-miR-130a	3.20414e-08
	HS_110	3.22829e-08
69	hsa-miR-19a	3.23673e-08
	HS_41	3.59048e-08
	HS_50	3.6232e-08
70	hsa-miR-30a	3.97228e-08
71	hsa-miR-139-5p	4.26851e-08
72	hsa-miR-1224-3p	4.48691e-08
	HS_216	4.77917e-08
73	hsa-miR-516a-5p	5.04862e-08
74	hsa-miR-554	5.29021e-08
75	hsa-miR-1294	5.77503e-08
	HS_276.1	5.80985e-08
76	hsa-miR-30c	5.99801e-08
77	hsa-miR-186	6.49544e-08
78	hsa-let-7b	7.1147e-08
79	hsa-miR-1296	7.64731e-08
	hsa-miR-19a*	8.30004e-08
80	hsa-miR-548g	8.41774e-08
	solexa-5169-164	8.5277e-08
81	hsa-miR-539	1.02233e-07
	HS_113	1.06911e-07
	HS_105	1.28384e-07
82	hsa-miR-583	1.41483e-07
83	hsa-miR-580	1.42077e-07
	hsa-miR-20b*	1.43408e-07
84	hsa-miR-381	1.58683e-07
85	hsa-miR-300	1.61405e-07
86	hsa-miR-924	1.77738e-07
	HS_144	1.88728e-07
87	hsa-miR-548a-3p	1.90377e-07
88	hsa-let-7i	1.93249e-07
	hsa-miR-371-3p	2.05826e-07
89	hsa-miR-103	2.22237e-07
	hsa-miR-30d*	2.33731e-07
90	hsa-miR-1208	2.44637e-07
91	hsa-miR-1228	2.44637e-07
	hsa-miR-26b*	2.54153e-07
92	hsa-miR-579	2.58573e-07
	hsa-let-7d*	2.60636e-07
93	hsa-miR-365	2.7658e-07
	HS_255	3.29627e-07
	HS_107	3.9582e-07
94	hsa-miR-1321	4.00733e-07
95	hsa-miR-634	4.53333e-07
96	hsa-miR-99a	4.89759e-07
	HS_119	5.02972e-07
97	hsa-miR-324-3p	5.45922e-07
98	hsa-miR-220a	5.80145e-07
	hsa-miR-26a-2*	5.88004e-07
99	hsa-miR-607	6.22894e-07
100	hsa-miR-376b	6.61416e-07
101	hsa-miR-338-3p	6.72449e-07
102	hsa-miR-195	7.50657e-07
	hsa-miR-126*	7.72766e-07
	HS_141	7.80991e-07
103	hsa-miR-193a-5p	8.20321e-07
104	hsa-miR-519b-3p	8.88058e-07
	hsa-miR-23b*	9.07332e-07
105	hsa-miR-29a	9.21594e-07
	hsa-let-7g*	1.05842e-06
	solexa-2683-338	1.06278e-06
	hsa-miR-302d*	1.08465e-06
106	hsa-miR-95	1.10748e-06
107	hsa-miR-1537	1.11834e-06
	hsa-miR-136*	1.14338e-06
108	hsa-miR-664	1.25716e-06
109	hsa-miR-339-5p	1.25719e-06
110	hsa-miR-30b	1.28084e-06
111	hsa-miR-361-5p	1.35385e-06
112	hsa-miR-602	1.3696e-06
113	hsa-miR-1276	1.46482e-06
114	hsa-miR-22	1.55352e-06
115	hsa-miR-518e	1.60202e-06
116	hsa-miR-342-3p	1.6188e-06
117	hsa-miR-1233	1.85405e-06
	HS_90	1.88514e-06
118	hsa-miR-1263	1.89659e-06
119	hsa-miR-543	1.93115e-06
	HS_188	2.00097e-06
	HS_152	2.02761e-06
120	hsa-miR-29c	2.28191e-06
	HS_37	2.29395e-06
	HS_258	2.34834e-06
	hsa-miR-129-3p	2.43052e-06
121	hsa-miR-1204	2.56502e-06
	solexa-8000-104	2.82139e-06
122	hsa-miR-1267	2.87995e-06
123	hsa-miR-1272	2.97411e-06
124	hsa-miR-142-5p	2.99932e-06
	HS_134	3.187e-06
	hsa-miR-33b*	3.27456e-06
125	hsa-miR-521	3.52985e-06
126	hsa-miR-492	3.70075e-06
	HS_159	3.76953e-06
127	hsa-miR-593	4.38153e-06
128	hsa-miR-874	4.48736e-06
129	hsa-miR-324-5p	4.54171e-06
130	hsa-miR-10a	4.69122e-06
131	hsa-miR-361-3p	4.70569e-06
132	hsa-miR-637	5.11771e-06
133	hsa-let-7g	5.15221e-06
134	hsa-miR-99b	5.61833e-06
135	hsa-miR-208b	5.74335e-06
136	hsa-miR-106a	5.83226e-06
137	hsa-miR-1825	5.84362e-06
138	hsa-miR-668	5.96551e-06
	HS_84	6.34438e-06
	HS_138	6.36972e-06
139	hsa-miR-921	6.62978e-06
140	hsa-miR-1203	6.9836e-06
141	hsa-miR-20a	7.05196e-06
142	hsa-miR-28-3p	7.05972e-06
143	hsa-miR-30e	7.32568e-06
144	hsa-miR-29b	8.11333e-06
	hsa-miR-1201	8.24154e-06
	HS_72	8.3263e-06
	hsa-miR-99a*	8.45624e-06
145	hsa-miR-663	8.6515e-06
	hsa-miR-664*	8.85561e-06
146	hsa-miR-1261	9.25622e-06
	solexa-3022-299	9.54219e-06
	HS_15.1	9.86641e-06
	HS_304_a	1.01999e-05
147	hsa-miR-218	1.02755e-05
	HS_231	1.0343e-05
	HS_21	1.06859e-05
	HS_244	1.07464e-05
148	hsa-miR-635	1.09908e-05
149	hsa-miR-342-5p	1.12324e-05
	hsa-miR-378*	1.1371e-05
150	hsa-miR-100	1.15312e-05
	hsa-miR-374a*	1.193e-05
	HS_80	1.2538e-05
	hsa-miR-497*	1.26407e-05
151	hsa-miR-27a	1.28346e-05
	HS_117	1.2966e-05
	hsa-miR-1274a	1.3049e-05
	hsa-miR-374b*	1.31316e-05
	hsa-miR-519e*	1.3466e-05
152	hsa-miR-649	1.42818e-05
	HS_57.1	1.47361e-05
153	hsa-miR-1252	1.49872e-05
154	hsa-miR-485-5p	1.61716e-05
155	hsa-miR-196a	1.62973e-05
156	hsa-miR-520a-3p	1.63749e-05
	hsa-miR-145*	1.73122e-05
157	hsa-miR-517a	1.77509e-05
	HS_174.1	1.80832e-05
158	hsa-miR-199a-3p	1.86177e-05
	hsa-miR-195*	1.87253e-05
159	hsa-miR-193b	1.95902e-05
	HS_285	2.03058e-05
	hsa-miR-24-1*	2.04489e-05
160	hsa-miR-767-5p	2.05847e-05
	hsa-miR-124*	2.10058e-05
161	hsa-miR-661	2.11336e-05
	HS_101	2.27749e-05
162	hsa-miR-376a	2.29476e-05
163	hsa-miR-618	2.41591e-05
164	hsa-miR-628-3p	2.46434e-05
	HS_71.1	2.51878e-05
165	hsa-miR-139-3p	2.60789e-05
166	hsa-miR-1178	2.66255e-05
	hsa-let-7i*	2.72109e-05
167	hsa-miR-585	3.00781e-05
	HS_263.1	3.06724e-05
168	hsa-miR-127-3p	3.18635e-05
	hsa-miR-214*	3.4172e-05
	hsa-miR-16-1*	3.46168e-05
169	hsa-miR-127-5p	3.61565e-05
170	hsa-miR-216b	3.63427e-05
	hsa-miR-221*	3.71006e-05
171	hsa-miR-652	3.80838e-05
	HS_70	3.87638e-05
	HS_97	4.16e-05
172	hsa-miR-518c	4.27895e-05
	HS_150	4.29313e-05
	HS_78	4.30674e-05
	hsa-miR-518f*	4.45867e-05
	hsa-miR-33a	4.6459e-05
	hsa-miR-606	4.85688e-05
	hsa-miR-423-3p	4.91197e-05
	hsa-miR-221	4.9906e-05
	hsa-miR-148b	5.11872e-05
	hsa-miR-1228*	5.22715e-05
	hsa-miR-648	5.24079e-05
	hsa-miR-1226*	5.33232e-05
	hsa-miR-96*	5.36573e-05
	hsa-miR-93	5.76623e-05
	HS_54	5.92442e-05
	hsa-miR-27b*	5.96721e-05
	hsa-miR-627	6.14483e-05
	hsa-miR-576-5p	6.20314e-05
	hsa-miR-125b	6.45482e-05
	HS_4.1	6.50812e-05
	hsa-miR-330-3p	6.52673e-05
	hsa-miR-371-5p	6.60048e-05
	hsa-miR-30e*	6.64999e-05
	hsa-miR-563	6.71224e-05
	HS_284	6.74877e-05
	hsa-miR-106b	7.08877e-05
	hsa-miR-625*	7.23001e-05
	hsa-miR-601	7.34654e-05
	HS_149	7.44778e-05
	HS_199	7.61833e-05
	hsa-miR-653:9.1	7.62246e-05
	hsa-miR-647	7.7438e-05
	hsa-miR-505	8.07361e-05
	hsa-miR-17	8.40217e-05
	hsa-miR-1255b	8.47602e-05
	hsa-miR-220c	9.22687e-05
	hsa-miR-425*	9.31205e-05
	solexa-2502-366	9.35934e-05
	hsa-miR-1200	9.53764e-05
	hsa-miR-320	0.000108445
	hsa-miR-1260	0.000108701
	hsa-miR-126	0.000109139
	hsa-miR-331-3p	0.000109744
	hsa-miR-1184	0.000114254
	hsa-miR-424	0.000114348
	hsa-miR-574-3p	0.00011567
	hsa-miR-23a	0.000120281
	hsa-miR-518e*	0.000130555
	HS_190	0.00013765
	hsa-miR-190	0.000155073
	HS_220	0.000158481
	hsa-miR-518a-5p	0.00015902
	hsa-miR-633	0.000165171
	hsa-miR-181d	0.000173436
	HS_27	0.000179156
	hsa-miR-34a	0.00018061
	hsa-miR-148a	0.000181661
	hsa-miR-1231	0.000193859
	HS_129	0.00019674
	hsa-miR-501-5p	0.000197665
	hsa-miR-30d	0.00019953
	hsa-miR-548e	0.000199923
	hsa-miR-151-5p	0.000202219
	hsa-miR-1207-5p	0.000205173
	hsa-miR-499-5p	0.000210827
	hsa-miR-21*	0.000211595
	hsa-miR-154*	0.000212036
	HS_63	0.000218102
	hsa-miR-502-5p	0.000242363
	HS_73.1	0.000244674
	HS_1	0.000253467
	hsa-miR-143	0.000255633
	hsa-miR-222*	0.00025641
	hsa-miR-128	0.000257255
	hsa-miR-524-3p	0.00025749
	hsa-miR-888*	0.00026105
	hsa-miR-875-5p	0.000276762
	hsa-miR-553	0.000284567
	hsa-miR-450a	0.000284867
	hsa-miR-1268	0.000285854
	hsa-miR-28-5p	0.000298881
	hsa-miR-495	0.000299613
	hsa-miR-15a	0.000309424
	hsa-miR-200c*	0.000316986
	hsa-miR-922	0.000327443
	hsa-miR-335	0.000332475
	hsa-miR-125b-1*	0.000339611
	HS_38.1	0.000339948
	hsa-miR-424*	0.000341037
	hsa-miR-577	0.000342173
	hsa-miR-133a	0.00034779
	hsa-miR-1322	0.000349495
	hsa-miR-1275	0.000353289
	hsa-miR-548f	0.000386216
	hsa-miR-591	0.000418619
	hsa-let-7d	0.000430697
	hsa-miR-587	0.000436334
	hsa-miR-222	0.000452822
	HS_140	0.000464843
	hsa-miR-598	0.00046965
	hsa-let-7f	0.000475118
	hsa-miR-142-3p	0.000486605
	hsa-miR-30a*	0.000497183
	HS_86	0.000508583
	hsa-miR-454	0.000516167
	hsa-miR-491-3p	0.000517747
	hsa-miR-33a*	0.000536927
	hsa-miR-331-5p	0.000538688
	solexa-9578-86	0.000542135
	hsa-miR-1250	0.000553201
	HS_85.1	0.00055423
	hsa-miR-199a-5p	0.000597378
	hsa-miR-1266	0.00060579
	hsa-let-7e	0.000615143
	hsa-miR-885-5p	0.000624007
	hsa-miR-545:9.1	0.000634602
	HS_46	0.000635135
	hsa-miR-106a*	0.000647165
	HS_186	0.000649983
	hsa-miR-567	0.000693333
	HS_93	0.000703124
	hsa-miR-519e	0.000741547
	HS_42	0.000747875
	hsa-miR-769-3p	0.00077162
	HS_153	0.000798962
	hsa-miR-412	0.000799743
	HS_62	0.000831972
	hsa-miR-452*	0.000850966
	hsa-miR-1205	0.0008779
	hsa-miR-550	0.000879927
	hsa-miR-150	0.000901678
	hsa-miR-548c-3p	0.000903862
	hsa-miR-187*	0.00090751
	hsa-miR-636	0.000910207
	hsa-miR-214	0.000912319
	HS_243.1	0.000927709
	hsa-miR-1292	0.000937122
	hsa-miR-658	0.000939237
	hsa-miR-876-5p	0.000949953
	HS_92	0.000952951
	hsa-miR-299-5p	0.000967694
	hsa-miR-920	0.000976578
	hsa-miR-212	0.00107745
	hsa-miR-455-3p	0.00109306
	hsa-miR-302c*	0.00109342
	hsa-miR-451	0.0011096
	hsa-miR-720	0.00114542
	HS_266.1	0.00116782
	HS_65	0.00117157
	hsa-miR-582-5p	0.00121177
	HS_60	0.00122277
	HS_282	0.00125849
	HS_184	0.00126514
	hsa-miR-191	0.00131402
	HS_124	0.00131646
	hsa-miR-586	0.00134262
	hsa-miR-423-5p	0.00140189
	hsa-miR-640	0.0014193
	solexa-5874-144	0.00143016
	hsa-miR-523	0.00144066
	hsa-miR-188-3p	0.00153987
	hsa-miR-384	0.00163023
	hsa-miR-526b*	0.00164247
	hsa-miR-200a*	0.00165741
	hsa-miR-708*	0.00168394
	hsa-miR-220b	0.00171072
	hsa-miR-154	0.00180308
	hsa-miR-564	0.00180415
	hsa-miR-548k	0.00182363
	hsa-miR-22*	0.00186311
	hsa-miR-1	0.00194393
	hsa-miR-891a	0.00196126
	hsa-miR-223	0.00196781
	hsa-miR-181c*	0.00197871
	hsa-miR-133b	0.00207473
	hsa-miR-125a-3p	0.00219248
	HS_183.1	0.00222458
	hsa-miR-630	0.00222817
	hsa-miR-600	0.00225551
	HS_279_a	0.0023206
	hsa-miR-494	0.0024091
	hsa-miR-151-3p	0.00251681
	HS_264.1	0.00257959
	HS_109	0.00279702
	HS_31.1	0.00280484
	hsa-miR-323-5p	0.00286552
	hsa-miR-518d-3p	0.00287803
	HS_187	0.00291263
	hsa-miR-194	0.00306315
	hsa-miR-136	0.00319045
	hsa-miR-92a-1*	0.00323802
	HS_161	0.00324521
	hsa-miR-373	0.00325583
	HS_33	0.00327169
	hsa-miR-603	0.00334874
	HS_208	0.00362311
	HS_123	0.00371367
	hsa-miR-374a	0.00374892
	hsa-miR-518c*	0.00403108
	hsa-miR-204	0.00405183
	HS_26.1	0.00409315
	hsa-miR-337-3p	0.00410046
	hsa-miR-615-5p	0.00425024
	hsa-miR-328	0.00427813
	HS_142.1	0.00431794
	hsa-miR-614	0.00445562
	hsa-miR-542-5p	0.00450623
	hsa-miR-1323	0.00462728
	hsa-miR-608	0.00473464
	hsa-miR-92a-2*	0.0047609
	hsa-miR-1227	0.00477193
	hsa-miR-15b*	0.00480448
	hsa-miR-665	0.00488735
	hsa-miR-620	0.00495748
	HS_280_a	0.00499029
	hsa-miR-7-1*	0.00505759
	hsa-miR-767-3p	0.00505951
	hsa-miR-612	0.00524521
	HS_257	0.00532087
	hsa-miR-224	0.00538805
	hsa-miR-512-5p	0.0053987
	hsa-miR-576-3p	0.00541236
	hsa-miR-181b	0.00553678
	hsa-miR-152	0.00597629
	hsa-miR-302a	0.00617769
	hsa-miR-1251	0.00655708
	hsa-miR-488*	0.006749
	hsa-miR-484	0.00702371
	HS_52	0.00703021
	hsa-miR-708	0.00728526
	hsa-miR-30c-1*	0.0075264
	hsa-miR-326	0.00764801
	hsa-miR-498	0.00775309
	hsa-miR-943	0.00797437
	hsa-miR-1202	0.00802922
	hsa-miR-610	0.00815799
	hsa-miR-33b	0.00862872
	hsa-miR-18a	0.00867818
	HS_133.1	0.00872999
	hsa-miR-1289	0.00886304
	solexa-499-2217	0.00894704
	hsa-miR-30c-2*	0.00898798
	hsa-miR-34c-5p	0.00916505
	hsa-miR-411	0.00922105
	hsa-miR-1279	0.00938817
	hsa-miR-1183	0.00946417
	hsa-miR-1324	0.00999811
	hsa-miR-302b	0.0102016
	HS_221	0.010208
	HS_79.1	0.0102365
	hsa-miR-25*	0.0103256
	solexa-603-1846	0.0108271
	HS_219	0.0108546
	HS_7	0.0111146
	hsa-miR-298	0.0113507
	hsa-miR-551b	0.0120937
	solexa-3126-285	0.0121947
	hsa-miR-517c	0.0122473
	hsa-miR-325	0.0125276
	hsa-miR-1285	0.0129853
	hsa-miR-938	0.0130308
	hsa-miR-302f	0.0132003
	hsa-miR-1270	0.0132435
	hsa-miR-512-3p	0.0133602
	hsa-miR-760	0.0133733
	hsa-miR-132	0.0134539
	solexa-9081-91	0.0135979
	HS_215	0.013633
	hsa-miR-1283	0.0136937
	hsa-miR-301a	0.0137623
	hsa-miR-934	0.0137881
	HS_115	0.0143376
	HS_196.1	0.0144552
	hsa-miR-380	0.0145246
	HS_83.1	0.0149967
	hsa-miR-32	0.0154321
	hsa-miR-32*	0.0154321
	HS_241.1	0.0154697
	hsa-miR-629	0.0157327
	hsa-miR-98	0.0157748
	HS_69	0.016047
	hsa-miR-887	0.016145
	hsa-miR-302b*	0.0163562
	hsa-miR-518b	0.0163609
	solexa-3464-254	0.0168025
	HS_35	0.0169097
	HS_94	0.0171917
	hsa-miR-597	0.0172204
	HS_120	0.017316
	hsa-miR-631	0.017439
	hsa-miR-34c-3p	0.0175954
	hsa-miR-335*	0.0176226
	HS_127.1	0.0178886
	HS_16	0.0185297
	hsa-miR-578	0.0186501
	hsa-miR-202	0.0188574
	hsa-miR-643	0.0191266
	hsa-miR-515-5p	0.0192434
	hsa-miR-1259	0.0198927
	hsa-miR-944	0.0202328
	HS_8	0.020513
	hsa-miR-623	0.0205746
	hsa-miR-144	0.0206865
	hsa-miR-15b	0.0210826
	hsa-miR-541	0.0217311
	hsa-miR-518f	0.0221759
	hsa-miR-1286	0.0225685
	HS_91.1	0.0232519
	hsa-miR-550*	0.0233469
	hsa-miR-105	0.0247274
	hsa-miR-202*:9.1	0.0251343
	hsa-miR-376a*	0.0258793
	hsa-miR-520e	0.0259037
	solexa-9655-85	0.0259536
	hsa-miR-431	0.0263744
	hsa-miR-605	0.0266815
	hsa-miR-345:9.1	0.0278682
	hsa-miR-26a-1*	0.0282683
	HS_157	0.0283922
	HS_6	0.0293293
	solexa-8211-102	0.0296207
	hsa-miR-299-3p	0.0305414
	hsa-miR-100*	0.0310081
	HS_61	0.0310738
	hsa-miR-296-3p	0.0313897
	hsa-miR-1225-3p	0.0320285
	HS_24	0.0320538
	HS_252.1	0.0324407
	HS_163	0.032775
	hsa-miR-155	0.032837
	hsa-miR-548l	0.0336415
	hsa-miR-1280	0.0343835
	hsa-miR-181a	0.0344062
	hsa-miR-490-5p	0.034564
	HS_114	0.0346537
	hsa-miR-302e	0.0350377
	hsa-miR-203	0.0354657
	hsa-miR-146b-5p	0.035557
	hsa-miR-1264	0.035824
	solexa-578-1915	0.0362878
	hsa-miR-1297	0.0376142
	HS_287	0.0378728
	hsa-miR-517b	0.0380409
	solexa-7764-108	0.0395611
	solexa-5620-151	0.041244
	hsa-miR-1225-5p	0.0413143
	solexa-15-44487	0.0413551
	hsa-miR-1249	0.0414095
	hsa-miR-376a*:9.1	0.0419788
	hsa-miR-18b*	0.0424455
	hsa-miR-626	0.0431762
	hsa-miR-548h	0.0434558
	hsa-miR-1299	0.0451048
	HS_218	0.0461478
	hsa-miR-548i	0.0462618
	hsa-miR-888	0.0464969
	hsa-miR-18b	0.0467184
	hsa-miR-182*	0.0469422
	hsa-miR-147	0.0478603
	HS_254	0.0490865
	hsa-miR-1197	0.0504789
	hsa-miR-1181	0.0504796
	HS_217	0.0509126
	hsa-miR-19b-2*	0.0511099
	HS_198	0.0522229
	hsa-miR-496	0.0523885
	hsa-miR-92b*	0.0527508
	HS_151.1	0.0527592
	hsa-miR-654-3p	0.0527902
	HS_87	0.0532702
	hsa-miR-542-3p	0.0536431
	hsa-miR-1262	0.0542506
	hsa-miR-548j	0.0542853
	hsa-miR-302c	0.056966
	HS_40	0.0582315
	HS_176	0.0582701
	HS_228.1	0.0583153
	hsa-miR-611	0.0586196
	hsa-miR-662	0.0588046
	hsa-miR-363*	0.0591041
	hsa-miR-503	0.0591161
	hsa-miR-524-5p	0.0600806
	HS_5.1	0.0601242
	hsa-miR-559	0.0613491
	HS_194	0.0621281
	hsa-miR-346	0.0628428
	hsa-miR-130b*	0.0633043
	HS_167.1	0.0636615
	hsa-miR-433	0.0641052
	hsa-miR-571	0.064878
	hsa-miR-181a*	0.0669495
	hsa-miR-197	0.0675672
	hsa-miR-31	0.070161
	HS_22.1	0.0701766
	hsa-miR-1224-5p	0.0710183
	hsa-miR-592	0.0710876
	solexa-8048-104	0.0711067
	hsa-miR-185*	0.0711379
	hsa-miR-148b*	0.0732094
	hsa-miR-487b	0.0733785
	HS_131	0.0733936
	hsa-miR-515-3p	0.0734199
	hsa-miR-556-5p	0.0736593
	hsa-miR-1273	0.0737292
	hsa-miR-548b-3p	0.0740091
	HS_168	0.0755211
	hsa-miR-379	0.0759862
	hsa-miR-432*	0.0769178
	hsa-miR-34b	0.0785299
	hsa-miR-138-1*	0.0800667
	hsa-miR-744	0.0812236
	hsa-miR-149	0.0817177
	hsa-miR-599	0.0817894
	hsa-miR-671-5p	0.0821749
	HS_32	0.0842374
	hsa-miR-1290	0.0850798
	hsa-miR-552	0.0853157
	HS_195	0.0864874
	hsa-miR-181a-2*	0.0877198
	solexa-3044-295	0.088797
	hsa-miR-624	0.0889022
	hsa-miR-1255a	0.0893384
	hsa-miR-499-3p	0.0897776
	hsa-miR-569	0.0904365
	solexa-3695-237	0.0914418
	hsa-miR-513b	0.0917291
	hsa-miR-486-3p	0.0928417
	hsa-miR-448	0.0949761
	hsa-miR-216a	0.0954106
	hsa-miR-1281	0.0970013
	hsa-miR-889	0.0970203
	HS_284.1	0.0984181
	hsa-miR-409-5p	0.0987857
	HS_269	0.0990512
	hsa-miR-183	0.0992723
	hsa-miR-632	0.0996862
	hsa-miR-1282	0.101752
	hsa-miR-596	0.10189
	solexa-4793-177	0.102948
	HS_56	0.10341
	HS_193	0.104494
	hsa-miR-191*	0.106475
	hsa-miR-302d	0.106918
	hsa-miR-628-5p	0.107271
	hsa-miR-488	0.10737
	hsa-miR-301b	0.109766
	solexa-555-1991	0.109779
	hsa-miR-520c-3p	0.110304
	hsa-miR-885-3p	0.111154
	hsa-miR-1257	0.111681
	hsa-miR-34b*	0.114243
	hsa-miR-1302	0.114898
	hsa-miR-1288	0.115801
	hsa-miR-31*	0.115871
	hsa-miR-1237	0.116114
	hsa-miR-340*	0.117494
	hsa-miR-663b	0.120514
	hsa-miR-184	0.121265
	hsa-miR-211	0.12175
	hsa-miR-514	0.121982
	HS_76	0.123638
	hsa-miR-622	0.125815
	hsa-miR-149*	0.127011
	hsa-miR-545*	0.1313
	HS_202.1	0.131602
	hsa-miR-450b-3p	0.13264
	hsa-miR-556-3p	0.133332
	hsa-miR-369-5p	0.133859
	hsa-miR-933	0.133866
	hsa-miR-208a	0.133915
	hsa-miR-181c	0.134354
	HS_242	0.134423
	hsa-miR-505*	0.134841
	hsa-miR-629*	0.135044
	hsa-miR-9*	0.136304
	HS_9	0.137195
	hsa-miR-130a*	0.138369
	HS_64	0.141425
	hsa-miR-425	0.142608
	solexa-8926-93	0.142903
	hsa-miR-566	0.143383
	HS_132.1	0.143914
	hsa-miR-483-5p	0.146137
	HS_135	0.146572
	HS_112	0.147279
	hsa-miR-1298	0.148621
	hsa-miR-370	0.15086
	hsa-miR-9	0.151518
	hsa-miR-557	0.151886
	hsa-miR-141	0.152783
	HS_146.1	0.153098
	HS_68	0.153666
	hsa-miR-1238	0.154382
	hsa-miR-653	0.155222
	hsa-miR-99b*	0.155659
	hsa-miR-144:9.1	0.155857
	solexa-3793-229	0.156085
	hsa-miR-639	0.156341
	hsa-miR-450b-5p	0.160093
	hsa-miR-510	0.160573
	hsa-miR-383	0.16059
	hsa-miR-296-5p	0.164503
	hsa-miR-200c	0.164526
	hsa-miR-654-5p	0.164772
	hsa-miR-508-5p	0.165458
	hsa-miR-509-3p	0.165525
	hsa-miR-574-5p	0.166096
	hsa-miR-107	0.166105
	hsa-miR-146a	0.166625
	hsa-miR-941	0.167099
	hsa-miR-638	0.170567
	hsa-miR-1468	0.170901
	hsa-miR-616*	0.172748
	hsa-miR-192	0.175268
	hsa-miR-210	0.177941
	hsa-miR-134	0.178269
	HS_145.1	0.179046
	HS_305_b	0.180045
	hsa-miR-513c	0.18086
	hsa-miR-1295	0.183398
	hsa-miR-507	0.183618
	hsa-miR-1277	0.184294
	HS_197	0.186445
	hsa-miR-155*	0.19237
	hsa-miR-520a-5p	0.192562
	hsa-miR-522	0.195567
	hsa-miR-150*	0.195857
	HS_175	0.202087
	HS_164	0.202411
	hsa-miR-1185	0.202448
	hsa-miR-541*	0.203393
	hsa-miR-106b*	0.209537
	HS_77	0.209811
	hsa-miR-411*	0.212451
	HS_130	0.213005
	hsa-miR-182	0.213793
	hsa-miR-410	0.214371
	hsa-miR-519d	0.214711
	HS_206	0.215107
	hsa-miR-193b*	0.218118
	HS_18	0.218279
	hsa-miR-8863p	0.219041
	hsa-miR-504	0.219243
	hsa-miR-513a-3p	0.221418
	hsa-miR-190b	0.222127
	hsa-miR-588	0.222921
	HS_280_b	0.225648
	HS_14.1	0.228948
	hsa-miR-506	0.229029
	hsa-miR-431*	0.229614
	HS_55.1	0.234732
	hsa-miR-517*	0.234832
	hsa-miR-15a*	0.237821
	hsa-miR-369-3p	0.238731
	hsa-miR-568	0.239783
	hsa-miR-616	0.241264
	hsa-miR-575	0.241425
	hsa-miR-1269	0.242597
	hsa-miR-584	0.244174
	hsa-miR-1301	0.244866
	hsa-miR-493*	0.245057
	hsa-miR-218-2*	0.245164
	solexa-2526-361	0.248278
	hsa-miR-20b	0.248621
	hsa-miR-508-3p	0.249604
	hsa-miR-490-3p	0.249646
	solexa-1460-671	0.25066
	hsa-miR-372	0.251357
	hsa-miR-374b	0.251417
	hsa-miR-650	0.251864
	hsa-miR-509-5p	0.252324
	hsa-miR-200b*	0.254158
	hsa-miR-196a*	0.254781
	hsa-miR-520h	0.255101
	hsa-miR-802	0.257131
	hsa-miR-518f:9.1	0.2605
	hsa-miR-1303	0.261689
	HS_239	0.261775
	HS_126	0.264176
	HS_170	0.265219
	hsa-miR-642	0.266065
	hsa-miR-1284	0.269035
	hsa-miR-375	0.269328
	hsa-miR-644	0.269622
	hsa-miR-1274b	0.270569
	HS_49	0.271231
	hsa-miR-449a	0.271839
	hsa-miR-549	0.271839
	HS_29	0.272902
	hsa-miR-194*	0.27405
	hsa-miR-329	0.27523
	HS_10	0.275699
	HS_169	0.276744
	hsa-miR-16-2*	0.276938
	HS_286_a	0.277351
	HS_99.1	0.278314
	HS_82.1	0.279514
	HS_45.1	0.285086
	hsa-miR-516b	0.288087
	hsa-miR-1308	0.28881
	hsa-miR-1304	0.288835
	hsa-miR-942	0.29083
	hsa-miR-770-5p	0.292076
	HS_260	0.292442
	hsa-miR-937	0.293448
	hsa-miR-890	0.2941
	hsa-miR-454*	0.295263
	hsa-miR-656	0.29817
	hsa-miR-562	0.301024
	HS_48.1	0.303187
	hsa-miR-646	0.303601
	hsa-miR-129*	0.30432
	hsa-miR-19b-1*	0.306998
	hsa-miR-891b	0.3091
	hsa-miR-363	0.309384
	solexa-7297-115	0.312375
	HS_232	0.314654
	HS_179	0.31689
	hsa-miR-452*:9.1	0.319488
	hsa-miR-92b	0.322578
	HS_116	0.325215
	hsa-miR-520b	0.325613
	HS_104	0.327494
	hsa-miR-187	0.32865
	HS_283_b	0.331308
	hsa-miR-96	0.333036
	HS_250	0.339014
	hsa-miR-130b	0.340691
	hsa-miR-483-3p	0.342927
	hsa-miR-923	0.345211
	hsa-miR-429	0.345426
	HS_55	0.348116
	hsa-miR-513a-5p	0.351064
	hsa-miR-1258	0.351389
	HS_58	0.352899
	hsa-miR-219-5p	0.353813
	HS_11.1	0.360971
	hsa-miR-520g	0.364436
	hsa-miR-493	0.364727
	HS_304_b	0.367457
	hsa-miR-1226	0.368103
	hsa-miR-590-5p	0.36822
	hsa-miR-621	0.368474
	hsa-miR-1291	0.370963
	hsa-miR-144*	0.371036
	hsa-miR-93*	0.372021
	HS_95	0.373515
	hsa-miR-124	0.373607
	hsa-miR-589	0.37735
	hsa-miR-1182	0.378223
	solexa-6676-127	0.378743
	hsa-miR-877*	0.380111
	hsa-miR-1245	0.381057
	HS_253	0.38267
	hsa-miR-572	0.383802
	hsa-miR-200b	0.384644
	HS_211	0.384647
	HS_3	0.391254
	HS_166.1	0.392521
	hsa-miR-219-2-3p	0.392721
	HS_17	0.394821
	hsa-miR-25	0.39675
	HS_143	0.400574
	hsa-miR-137	0.40427
	HS_154	0.410977
	hsa-miR-625	0.411233
	hsa-miR-92a	0.414276
	hsa-miR-744*	0.414569
	hsa-miR-1300	0.418756
	hsa-miR-18a*	0.426172
	hsa-miR-645	0.42826
	HS_156	0.429094
	hsa-miR-200a	0.431902
	HS_89	0.433718
	hsa-miR-1287	0.435962
	hsa-miR-582-3p	0.439305
	HS_200	0.440559
	hsa-miR-551a	0.452413
	HS_189.1	0.454184
	HS_30	0.456153
	HS_278	0.458353
	hsa-miR-205	0.460001
	HS_66	0.461666
	HS_74	0.465926
	hsa-miR-215	0.46641
	hsa-miR-511	0.468752
	HS_36.1	0.469211
	hsa-miR-27a*	0.473792
	HS_122.1	0.47664
	hsa-miR-561	0.478669
	HS_162	0.478789
	hsa-miR-1180	0.479527
	hsa-miR-671-3p	0.479826
	hsa-miR-558	0.483712
	hsa-miR-377*	0.484654
	hsa-miR-367*	0.484779
	HS_261.1	0.485561
	hsa-miR-877	0.488614
	hsa-miR-135b	0.490287
	hsa-miR-223*	0.491769
	hsa-miR-153	0.498342
	hsa-miR-485-3p	0.503526
	hsa-miR-449b	0.506014
	solexa-51-13984	0.511336
	hsa-miR-1278	0.519217
	HS_182.1	0.520742
	hsa-miR-338-5p	0.524673
	hsa-miR-217	0.528041
	hsa-miR-1248	0.528796
	hsa-miR-379*	0.532367
	HS_25	0.533616
	hsa-miR-487a	0.540352
	HS_108.1	0.544497
	hsa-miR-1246	0.544507
	HS_13	0.547053
	HS_303_b	0.548078
	HS_265.1	0.550514
	hsa-miR-766	0.559323
	hsa-miR-570	0.561664
	hsa-miR-609	0.564956
	hsa-miR-330-5p	0.566217
	hsa-miR-432	0.570755
	hsa-miR-655	0.573806
	hsa-miR-186*	0.57913
	hsa-miR-1236	0.585101
	hsa-miR-589*	0.58929
	hsa-miR-135a	0.591943
	hsa-miR-302a*	0.595512
	hsa-miR-323-3p	0.60726
	HS_240	0.610423
	hsa-miR-548n	0.613829
	hsa-miR-382	0.624017
	hsa-miR-1253	0.632394
	hsa-miR-1254	0.632394
	hsa-miR-1256	0.635846
	HS_67	0.636159
	hsa-miR-573	0.637776
	HS_51	0.644118
	solexa-3927-221	0.644306
	hsa-miR-590-3p	0.646829
	hsa-miR-526b	0.647271
	hsa-miR-183*	0.648419
	hsa-miR-520d-5p	0.649154
	hsa-miR-105*	0.651784
	hsa-miR-141*	0.655997
	hsa-miR-1207-3p	0.657507
	hsa-miR-373*	0.659699
	hsa-miR-548a-5p	0.662165
	hsa-miR-345	0.674266
	solexa-2580-353	0.681077
	hsa-miR-525-3p	0.6918
	solexa-539-2056	0.692524
	HS_147	0.69359
	HS_20	0.697034
	hsa-miR-1265	0.702622
	hsa-miR-935	0.705143
	solexa-7534-111	0.707564
	solexa-7509-112	0.709489
	HS_47	0.714828
	solexa-826-1288	0.714983
	hsa-miR-548d-5p	0.725493
	HS_19	0.727058
	hsa-miR-138-2*	0.732782
	hsa-miR-892b	0.742199
	hsa-miR-138	0.743263
	hsa-miR-1229	0.745716
	hsa-miR-486-5p	0.746852
	hsa-miR-545	0.751414
	hsa-miR-185	0.760173
	hsa-miR-489	0.76624
	hsa-miR-675	0.76861
	HS_192.1	0.768812
	HS_155	0.769462
	hsa-miR-192*	0.791652
	hsa-miR-367	0.793892
	hsa-miR-1307	0.803212
	hsa-miR-1827	0.805445
	hsa-miR-548o	0.807197
	HS_111	0.808887
	hsa-miR-7	0.811563
	hsa-miR-122	0.813884
	hsa-miR-651	0.81694
	hsa-miR-765	0.817703
	solexa-9124-90	0.819046
	hsa-miR-593*	0.821777
	hsa-miR-886-5p	0.824021
	hsa-let-7f2*	0.832381
	hsa-miR-1826	0.83345
	HS_185.1	0.836094
	hsa-miR-516a-3p	0.852496
	HS_59	0.852849
	hsa-miR-604	0.857933
	hsa-miR-1206	0.863183
	hsa-miR-526b:9.1	0.870088
	hsa-miR-1244	0.880359
	hsa-miR-1179	0.883213
	HS_53	0.886544
	HS_44.1	0.888336
	hsa-miR-30b*	0.888538
	hsa-miR-1234	0.89512
	HS_303_a	0.902409
	hsa-miR-421	0.903109
	hsa-miR-940	0.919853
	hsa-miR-1247	0.922387
	HS_100	0.922547
	HS_137	0.939668
	hsa-miR-551b*	0.940294
	hsa-miR-519a	0.941232
	hsa-miR-198	0.94864
	HS_209.1	0.948998
	hsa-miR-422a	0.949637
	hsa-miR-409-3p	0.950285
	hsa-miR-519c-3p	0.950349
	solexa-3277-272	0.951593
	hsa-miR-624*	0.957063
	HS_201	0.966311
	hsa-miR-595	0.969773
	hsa-miR-23a*	0.970456
	hsa-miR-7-2*	0.975051
	hsa-miR-452	0.981515
	HS_139	0.983372
	hsa-miR-548d-3p	0.991949
