# Supplementary material for: miRNA deregulation targets specific pathways in leiomyosarcoma development: an in silico analysis
Source: J Transl Med. 2019 May 14;17:153. doi: 10.1186/s12967-019-1907-2 (PMC6515658; doi:10.1186/s12967-019-1907-2)
Supplement: Supplementary file 2 — Additional file 2: Table S2. miRNAs targets predicted by TargetScan with cumulative weighted context score cut-off level of − 1.0 or smaller. [file 12967_2019_1907_MOESM2_ESM.xls]

## Sheet: Foglio1
Target gene	Representative transcript	Gene name	Number of 3P-seq tags supporting UTR + 5	Link to sites in UTRs	Conserved sites				Poorly conserved sites				6mer sites	Representative miRNA	Cumulative weighted context++ score	Total context++ score	Aggregate PCT	Previous TargetScan publication(s)
					total	8mer	7mer-m8	7mer-A1	total	8mer	7mer-m8	7mer-A1
MUC19	ENST00000454784.4	mucin 19, oligomeric	5	Sites in UTR	21	14	1	6	0					hsa-miR-593-3p	-20.69	-20.69	N/A
FAM230A	ENST00000434783.3	family with sequence similarity 230, member A	5	Sites in UTR	103	5	98	0	1					hsa-miR-1228-5p	-10.18	-10.18	N/A
MUC19	ENST00000454784.4	mucin 19, oligomeric	5	Sites in UTR	5	0	5	0	0					hsa-miR-146b-3p	-6.73	-6.73	N/A
DAZ4	ENST00000382290.3	deleted in azoospermia 4	5	Sites in UTR	8	7	1	0	0					hsa-miR-1261	-6.37	-6.37	N/A
FAM230A	ENST00000434783.3	family with sequence similarity 230, member A	5	Sites in UTR	48	2	45	1	3					hsa-miR-939-3p	-6.22	-6.22	N/A
GOLGA6L2	ENST00000567107.1	golgin A6 family-like 2	5	Sites in UTR	1	1	0	0	0					hsa-miR-660-3p	-4.75	-4.75	N/A
GSG1L	ENST00000380898.2	GSG1-like	5	Sites in UTR	18	0	18	0	13					hsa-miR-1261	-4.58	-4.58	N/A
GNG13	ENST00000248150.4	guanine nucleotide binding protein (G protein), gamma 13	5	Sites in UTR	23	0	23	0	2					hsa-miR-1296-3p	-4.41	-4.41	N/A
FLJ00104	ENST00000446344.1	HCG1980662; Uncharacterized protein	60	Sites in UTR	19	0	19	0	1					hsa-miR-4739	-4.21	-4.21	N/A
FAM53A	ENST00000489363.1	family with sequence similarity 53, member A	50	Sites in UTR	11	0	0	11	2					hsa-miR-874-5p	-3.9	-3.9	N/A
GSG1L	ENST00000380898.2	GSG1-like	5	Sites in UTR	3	0	2	1	6					hsa-miR-376b-5p	-3.61	-3.61	N/A
GSG1L	ENST00000380898.2	GSG1-like	5	Sites in UTR	3	0	2	1	6					hsa-miR-376b-5p	-3.61	-3.61	N/A
HOXC8	ENST00000040584.4	homeobox C8	5	Sites in UTR	4*	2	1	0	2	1	0	1	1	hsa-miR-196a-5p	-3.33	-3.33	> 0.99	2005, 2007, 2011
HOXC8	ENST00000040584.4	homeobox C8	5	Sites in UTR	4*	2	1	0	2	1	0	1	1	hsa-miR-196a-5p	-3.33	-3.33	> 0.99	2005, 2007, 2011
C6orf223	ENST00000439969.2	chromosome 6 open reading frame 223	17	Sites in UTR	5	2	1	2	16					hsa-miR-1343-5p	-3.31	-3.66	N/A
ZNF225	ENST00000592780.1	zinc finger protein 225	100	Sites in UTR	6	2	4	0	5	3	2	0	4	hsa-miR-23c	-2.9	-2.91	< 0.1
ZNF225	ENST00000592780.1	zinc finger protein 225	100	Sites in UTR	6	2	4	0	5	3	2	0	4	hsa-miR-23c	-2.9	-2.91	< 0.1
C10orf91	ENST00000392630.3	chromosome 10 open reading frame 91	5	Sites in UTR	20	0	20	0	0					hsa-miR-1233-5p	-2.9	-2.9	N/A
GIPC3	ENST00000322315.5	GIPC PDZ domain containing family, member 3	48	Sites in UTR	3	1	2	0	4					hsa-miR-939-3p	-2.83	-2.83	N/A
PLEKHG4B	ENST00000283426.6	pleckstrin homology domain containing, family G (with RhoGef domain) member 4B	5	Sites in UTR	14	3	4	7	6					hsa-miR-939-3p	-2.79	-2.79	N/A
MEIS1	ENST00000488550.1	Meis homeobox 1	533	Sites in UTR	1*	0	0	0	2	1	1	0	0	hsa-miR-365a-3p	-2.75	-2.75	ORF	2011
GNG13	ENST00000248150.4	guanine nucleotide binding protein (G protein), gamma 13	5	Sites in UTR	7	0	7	0	2					hsa-miR-1233-5p	-2.74	-2.74	N/A
COL1A1	ENST00000225964.5	collagen, type I, alpha 1	73360	Sites in UTR	3	1	0	2	0	0	0	0	0	hsa-miR-29a-3p	-2.72	-2.76	> 0.99	2011
COL1A1	ENST00000225964.5	collagen, type I, alpha 1	73360	Sites in UTR	3	1	0	2	0	0	0	0	0	hsa-miR-29a-3p	-2.72	-2.76	> 0.99	2011
COL1A1	ENST00000225964.5	collagen, type I, alpha 1	73360	Sites in UTR	3	1	0	2	0	0	0	0	0	hsa-miR-29a-3p	-2.72	-2.76	> 0.99	2011
HMGA2	ENST00000403681.2	high mobility group AT-hook 2	8021	Sites in UTR	7	1	3	3	0	0	0	0	1	hsa-let-7d-5p	-2.67	-2.69	> 0.99	2005, 2007, 2009, 2011
HMGA2	ENST00000403681.2	high mobility group AT-hook 2	8021	Sites in UTR	7	1	3	3	0	0	0	0	1	hsa-let-7d-5p	-2.67	-2.69	> 0.99	2005, 2007, 2009, 2011
HMGA2	ENST00000403681.2	high mobility group AT-hook 2	8021	Sites in UTR	7	1	3	3	0	0	0	0	1	hsa-let-7d-5p	-2.67	-2.69	> 0.99	2005, 2007, 2009, 2011
HMGA2	ENST00000403681.2	high mobility group AT-hook 2	8021	Sites in UTR	7	1	3	3	0	0	0	0	1	hsa-let-7d-5p	-2.67	-2.69	> 0.99	2005, 2007, 2009, 2011
HMGA2	ENST00000403681.2	high mobility group AT-hook 2	8021	Sites in UTR	7	1	3	3	0	0	0	0	1	hsa-let-7d-5p	-2.67	-2.69	> 0.99	2005, 2007, 2009, 2011
FMR1	ENST00000370471.3	fragile X mental retardation 1	1155	Sites in UTR	1*	0	0	0	4	1	2	1	2	hsa-miR-302d-3p	-2.5	-2.67	0.11	2011
FMR1	ENST00000370471.3	fragile X mental retardation 1	1155	Sites in UTR	1*	0	0	0	4	1	2	1	2	hsa-miR-302d-3p	-2.5	-2.67	0.11	2011
DST	ENST00000312431.6	dystonin	439	Sites in UTR	9	3	3	3	5					hsa-miR-544a-3p	-2.48	-2.61	N/A
AL590235.1	ENST00000593823.1	Uncharacterized protein	97	Sites in UTR	3	1	0	2	9					hsa-miR-139-3p	-2.48	-3.12	N/A
HOXB8	ENST00000239144.4	homeobox B8	9	Sites in UTR	1*	0	0	0	1	1	0	0	0	hsa-miR-196a-5p	-2.44	-2.44	ORF	2011
HOXB8	ENST00000239144.4	homeobox B8	9	Sites in UTR	1*	0	0	0	1	1	0	0	0	hsa-miR-196a-5p	-2.44	-2.44	ORF	2011
GIPC3	ENST00000322315.5	GIPC PDZ domain containing family, member 3	48	Sites in UTR	19	6	3	10	0					hsa-miR-23b-5p	-2.37	-2.37	N/A
LMLN	ENST00000330198.4	leishmanolysin-like (metallopeptidase M8 family)	18	Sites in UTR	10	0	10	0	0					hsa-miR-876-3p	-2.31	-2.31	N/A
DAZ2	ENST00000382449.1	deleted in azoospermia 2	5	Sites in UTR	2	1	1	0	0					hsa-miR-1261	-2.29	-2.29	N/A
CACNG8	ENST00000270458.2	calcium channel, voltage-dependent, gamma subunit 8	5	Sites in UTR	12	2	7	3	4					hsa-miR-660-3p	-2.27	-2.27	N/A
AL133373.1	ENST00000596306.1	Uncharacterized protein	5	Sites in UTR	8	0	7	1	2					hsa-miR-4739	-2.26	-2.26	N/A
DRAXIN	ENST00000294485.5	dorsal inhibitory axon guidance protein	5	Sites in UTR	7	0	3	4	4					hsa-miR-661	-2.25	-2.25	N/A
KLK4	ENST00000324041.1	kallikrein-related peptidase 4	5	Sites in UTR	10	0	10	0	1					hsa-miR-4739	-2.24	-2.24	N/A
HOXA7	ENST00000242159.3	homeobox A7	27	Sites in UTR	4	4	0	0	1	0	0	1	0	hsa-miR-196a-5p	-2.19	-2.19	0.98	2007, 2009, 2011
HOXA7	ENST00000242159.3	homeobox A7	27	Sites in UTR	4	4	0	0	1	0	0	1	0	hsa-miR-196a-5p	-2.19	-2.19	0.98	2007, 2009, 2011
AL590235.1	ENST00000593823.1	Uncharacterized protein	97	Sites in UTR	13	0	13	0	0					hsa-miR-873-3p	-2.18	-2.37	N/A
TET3	ENST00000409262.3	tet methylcytosine dioxygenase 3	1437	Sites in UTR	8	3	4	1	4	0	3	1	1	hsa-miR-29a-3p	-2.16	-2.17	> 0.99	2009, 2011
TET3	ENST00000409262.3	tet methylcytosine dioxygenase 3	1437	Sites in UTR	8	3	4	1	4	0	3	1	1	hsa-miR-29a-3p	-2.16	-2.17	> 0.99	2009, 2011
TET3	ENST00000409262.3	tet methylcytosine dioxygenase 3	1437	Sites in UTR	8	3	4	1	4	0	3	1	1	hsa-miR-29a-3p	-2.16	-2.17	> 0.99	2009, 2011
ZNF267	ENST00000300870.10	zinc finger protein 267	19	Sites in UTR	1	1	0	0	3	0	2	1	1	hsa-miR-23c	-2.15	-2.31	< 0.1	2009
ZNF267	ENST00000300870.10	zinc finger protein 267	19	Sites in UTR	1	1	0	0	3	0	2	1	1	hsa-miR-23c	-2.15	-2.31	< 0.1	2009
SIX6	ENST00000327720.5	SIX homeobox 6	5	Sites in UTR	1*	0	0	0	3	0	2	1	1	hsa-miR-424-5p	-2.09	-2.09	< 0.1	2011
SIX6	ENST00000327720.5	SIX homeobox 6	5	Sites in UTR	1*	0	0	0	3	0	2	1	1	hsa-miR-424-5p	-2.09	-2.09	< 0.1	2011
SIX6	ENST00000327720.5	SIX homeobox 6	5	Sites in UTR	1*	0	0	0	3	0	2	1	1	hsa-miR-424-5p	-2.09	-2.09	< 0.1	2011
SLC6A19	ENST00000304460.10	solute carrier family 6 (neutral amino acid transporter), member 19	139	Sites in UTR	1	1	0	0	6	1	5	0	1	hsa-miR-377-3p	-2.07	-2.33	N/A	2011
KCNJ6	ENST00000609713.1	potassium inwardly-rectifying channel, subfamily J, member 6	5	Sites in UTR	6	1	0	5	9					hsa-miR-539-5p	-2.06	-2.06	N/A
POU2AF1	ENST00000393067.3	POU class 2 associating factor 1	19	Sites in UTR	18	0	18	0	4					hsa-miR-1252-5p	-2.01	-2.01	N/A
CTDSPL	ENST00000443503.2	CTD (carboxy-terminal domain, RNA polymerase II, polypeptide A) small phosphatase-like	372	Sites in UTR	1*	0	0	0	5	1	2	2	3	hsa-miR-519d-3p	-1.99	-2.52	< 0.1	2011
CTDSPL	ENST00000443503.2	CTD (carboxy-terminal domain, RNA polymerase II, polypeptide A) small phosphatase-like	372	Sites in UTR	1*	0	0	0	5	1	2	2	3	hsa-miR-519d-3p	-1.99	-2.52	< 0.1	2011
NDUFS7	ENST00000313408.7	NADH dehydrogenase (ubiquinone) Fe-S protein 7, 20kDa (NADH-coenzyme Q reductase)	3661	Sites in UTR	18	0	18	0	2					hsa-miR-4739	-1.98	-2.11	N/A
CPLX2	ENST00000359546.4	complexin 2	5	Sites in UTR	6	2	2	2	10					hsa-miR-637	-1.97	-1.97	N/A
ISY1-RAB43	ENST00000418265.1	ISY1-RAB43 readthrough	5	Sites in UTR	8	1	4	3	3					hsa-miR-874-5p	-1.96	-1.97	N/A
ZNF525	ENST00000467003.1	zinc finger protein 525	30	Sites in UTR	3	2	1	0	8					hsa-miR-216b-3p	-1.93	-1.93	N/A
OPCML	ENST00000331898.7	opioid binding protein/cell adhesion molecule-like	5	Sites in UTR	1*	0	0	0	3	0	3	0	8	hsa-miR-519d-3p	-1.91	-1.91	< 0.1	2011
OPCML	ENST00000331898.7	opioid binding protein/cell adhesion molecule-like	5	Sites in UTR	1*	0	0	0	3	0	3	0	8	hsa-miR-519d-3p	-1.91	-1.91	< 0.1	2011
NBPF6	ENST00000294652.8	neuroblastoma breakpoint family, member 6	5	Sites in UTR	3	2	1	0	2					hsa-miR-637	-1.9	-1.9	N/A
AL591479.1	ENST00000594172.1	Uncharacterized protein	5	Sites in UTR	7	2	2	3	0					hsa-miR-324-3p	-1.87	-1.87	N/A
ZNF460	ENST00000360338.3	zinc finger protein 460	164	Sites in UTR	5	2	2	1	5					hsa-miR-95-5p	-1.87	-2.04	N/A
POU2AF1	ENST00000393067.3	POU class 2 associating factor 1	19	Sites in UTR	8	0	8	0	2					hsa-miR-4739	-1.86	-1.86	N/A
CACNG8	ENST00000270458.2	calcium channel, voltage-dependent, gamma subunit 8	5	Sites in UTR	4	1	0	3	6					hsa-miR-593-3p	-1.85	-1.85	N/A
VPS37C	ENST00000301765.5	vacuolar protein sorting 37 homolog C (S. cerevisiae)	3267	Sites in UTR	4	1	3	0	1					hsa-miR-4739	-1.84	-1.84	N/A
GSG1L	ENST00000380898.2	GSG1-like	5	Sites in UTR	9	0	9	0	19					hsa-miR-1272	-1.84	-1.84	N/A
GIPC3	ENST00000322315.5	GIPC PDZ domain containing family, member 3	48	Sites in UTR	23	20	0	3	2					hsa-miR-518e-5p	-1.83	-1.83	N/A
ZNF99	ENST00000596209.1	zinc finger protein 99	0	Sites in UTR	5	4	1	0	1					hsa-miR-539-5p	-1.82	-1.82	N/A
FCER2	ENST00000360067.4	Fc fragment of IgE, low affinity II, receptor for (CD23)	5	Sites in UTR	5	1	0	4	0					hsa-miR-342-5p	-1.8	-1.8	N/A
ALPK3	ENST00000258888.5	alpha-kinase 3	16	Sites in UTR	4	1	0	3	5					hsa-miR-939-3p	-1.79	-1.79	N/A
SCLY	ENST00000254663.6	selenocysteine lyase	232	Sites in UTR	8	0	8	0	1					hsa-miR-1228-5p	-1.79	-1.79	N/A
TET1	ENST00000373644.4	tet methylcytosine dioxygenase 1	5	Sites in UTR	4	0	3	1	0	0	0	0	1	hsa-miR-29a-3p	-1.78	-1.78	> 0.99	2005, 2007, 2009, 2011
TET1	ENST00000373644.4	tet methylcytosine dioxygenase 1	5	Sites in UTR	4	0	3	1	0	0	0	0	1	hsa-miR-29a-3p	-1.78	-1.78	> 0.99	2005, 2007, 2009, 2011
TET1	ENST00000373644.4	tet methylcytosine dioxygenase 1	5	Sites in UTR	4	0	3	1	0	0	0	0	1	hsa-miR-29a-3p	-1.78	-1.78	> 0.99	2005, 2007, 2009, 2011
AC016586.1	ENST00000535853.1		5	Sites in UTR	4	4	0	0	0					hsa-miR-939-3p	-1.77	-1.77	N/A
FLJ27365	ENST00000360737.3	hsa-mir-4763	74	Sites in UTR	6	1	2	3	3					hsa-miR-939-3p	-1.77	-1.82	N/A
NFIC	ENST00000346156.5	nuclear factor I/C (CCAAT-binding transcription factor)	26	Sites in UTR	6	3	3	0	7					hsa-miR-637	-1.75	-2.98	N/A
PRRT2	ENST00000300797.6	proline-rich transmembrane protein 2	33	Sites in UTR	7	0	6	1	2					hsa-miR-4739	-1.73	-1.73	N/A
C20orf96	ENST00000382369.5	chromosome 20 open reading frame 96	257	Sites in UTR	5	0	5	0	3					hsa-miR-4739	-1.73	-1.73	N/A
TTBK1	ENST00000259750.4	tau tubulin kinase 1	7	Sites in UTR	3	0	3	0	10					hsa-miR-637	-1.73	-1.73	N/A
GIGYF1	ENST00000275732.5	GRB10 interacting GYF protein 1	5	Sites in UTR	6	1	1	4	1					hsa-miR-361-3p	-1.72	-1.72	N/A
APOC2	ENST00000585786.1	apolipoprotein C-II	2242	Sites in UTR	6	0	6	0	0					hsa-miR-4739	-1.71	-1.71	N/A
CSRNP2	ENST00000228515.1	cysteine-serine-rich nuclear protein 2	104	Sites in UTR	1*	0	0	0	4	2	1	1	0	hsa-miR-145-5p	-1.7	-2.68	< 0.1	2011
ZNF460	ENST00000360338.3	zinc finger protein 460	164	Sites in UTR	4	0	3	1	13					hsa-miR-98-3p	-1.7	-2.27	N/A
SLC8A2	ENST00000236877.6	solute carrier family 8 (sodium/calcium exchanger), member 2	5	Sites in UTR	4	1	3	0	3					hsa-miR-637	-1.7	-1.7	N/A
H6PD	ENST00000377403.2	hexose-6-phosphate dehydrogenase (glucose 1-dehydrogenase)	467	Sites in UTR	9	1	7	1	5					hsa-miR-939-3p	-1.69	-1.71	N/A
PPARD	ENST00000448077.2	peroxisome proliferator-activated receptor delta	239	Sites in UTR	6	0	6	0	4					hsa-miR-4739	-1.69	-1.69	N/A
TNFRSF13B	ENST00000261652.2	tumor necrosis factor receptor superfamily, member 13B	5	Sites in UTR	5	0	0	5	0					hsa-miR-593-3p	-1.69	-1.69	N/A
ARID3B	ENST00000346246.5	AT rich interactive domain 3B (BRIGHT-like)	11	Sites in UTR	5	0	1	4	0	0	0	0	0	hsa-let-7d-5p	-1.68	-1.68	> 0.99	2005, 2007, 2009, 2011
ARID3B	ENST00000346246.5	AT rich interactive domain 3B (BRIGHT-like)	11	Sites in UTR	5	0	1	4	0	0	0	0	0	hsa-let-7d-5p	-1.68	-1.68	> 0.99	2005, 2007, 2009, 2011
ARID3B	ENST00000346246.5	AT rich interactive domain 3B (BRIGHT-like)	11	Sites in UTR	5	0	1	4	0	0	0	0	0	hsa-let-7d-5p	-1.68	-1.68	> 0.99	2005, 2007, 2009, 2011
ARID3B	ENST00000346246.5	AT rich interactive domain 3B (BRIGHT-like)	11	Sites in UTR	5	0	1	4	0	0	0	0	0	hsa-let-7d-5p	-1.68	-1.68	> 0.99	2005, 2007, 2009, 2011
ARID3B	ENST00000346246.5	AT rich interactive domain 3B (BRIGHT-like)	11	Sites in UTR	5	0	1	4	0	0	0	0	0	hsa-let-7d-5p	-1.68	-1.68	> 0.99	2005, 2007, 2009, 2011
PLEKHG4B	ENST00000283426.6	pleckstrin homology domain containing, family G (with RhoGef domain) member 4B	5	Sites in UTR	6	0	3	3	5					hsa-miR-661	-1.68	-1.68	N/A
DAZ3	ENST00000382365.2	deleted in azoospermia 3	5	Sites in UTR	2	1	1	0	0					hsa-miR-1261	-1.66	-1.67	N/A
LPP	ENST00000312675.4	LIM domain containing preferred translocation partner in lipoma	1894	Sites in UTR	10	2	7	1	3					hsa-miR-1252-5p	-1.65	-1.65	N/A
SH3PXD2A	ENST00000369774.4	SH3 and PX domains 2A	152	Sites in UTR	5	1	3	1	5					hsa-miR-661	-1.65	-1.9	N/A
FOXP4	ENST00000373063.3	forkhead box P4	228	Sites in UTR	7	0	2	5	5					hsa-miR-939-5p	-1.62	-1.82	N/A
ZFYVE28	ENST00000508471.1	zinc finger, FYVE domain containing 28	18	Sites in UTR	6	2	2	2	1					hsa-miR-874-5p	-1.62	-1.82	N/A
FN3K	ENST00000300784.7	fructosamine 3 kinase	141	Sites in UTR	6	1	5	0	0					hsa-miR-139-3p	-1.62	-1.62	N/A
OMP	ENST00000529803.1	olfactory marker protein	9	Sites in UTR	4	2	1	1	2					hsa-miR-874-5p	-1.61	-1.61	N/A
ZDHHC11	ENST00000424784.2	zinc finger, DHHC-type containing 11	5	Sites in UTR	16	1	0	15	0					hsa-miR-892a	-1.6	-1.6	N/A
C6orf223	ENST00000439969.2	chromosome 6 open reading frame 223	17	Sites in UTR	3	0	3	0	17					hsa-miR-4739	-1.6	-1.86	N/A
IL1RL2	ENST00000264257.2	interleukin 1 receptor-like 2	8	Sites in UTR	7	1	5	1	0					hsa-miR-361-3p	-1.6	-1.6	N/A
LIN28B	ENST00000345080.4	lin-28 homolog B (C. elegans)	118	Sites in UTR	4	2	2	0	1	0	0	1	0	hsa-let-7d-5p	-1.58	-1.58	> 0.99	2007, 2009, 2011
KCNC1	ENST00000379472.3	potassium voltage-gated channel, Shaw-related subfamily, member 1	42	Sites in UTR	8	1	4	3	7					hsa-miR-939-3p	-1.58	-1.58	N/A
LIN28B	ENST00000345080.4	lin-28 homolog B (C. elegans)	118	Sites in UTR	4	2	2	0	1	0	0	1	0	hsa-let-7d-5p	-1.58	-1.58	> 0.99	2007, 2009, 2011
LIN28B	ENST00000345080.4	lin-28 homolog B (C. elegans)	118	Sites in UTR	4	2	2	0	1	0	0	1	0	hsa-let-7d-5p	-1.58	-1.58	> 0.99	2007, 2009, 2011
LIN28B	ENST00000345080.4	lin-28 homolog B (C. elegans)	118	Sites in UTR	4	2	2	0	1	0	0	1	0	hsa-let-7d-5p	-1.58	-1.58	> 0.99	2007, 2009, 2011
LIN28B	ENST00000345080.4	lin-28 homolog B (C. elegans)	118	Sites in UTR	4	2	2	0	1	0	0	1	0	hsa-let-7d-5p	-1.58	-1.58	> 0.99	2007, 2009, 2011
SPANXN1	ENST00000370493.3	SPANX family, member N1	5	Sites in UTR	3	2	0	1	0					hsa-miR-660-3p	-1.57	-1.57	N/A
TAPBP	ENST00000434618.2	TAP binding protein (tapasin)	1144	Sites in UTR	5	2	3	0	0					hsa-miR-340-3p	-1.57	-1.59	N/A
FAM222B	ENST00000582266.1	family with sequence similarity 222, member B	100	Sites in UTR	1	1	0	0	5	1	2	2	0	hsa-miR-491-5p	-1.57	-1.61	N/A	2007, 2009, 2011
DST	ENST00000312431.6	dystonin	439	Sites in UTR	3	1	2	0	5					hsa-miR-30d-3p	-1.57	-1.84	N/A
DST	ENST00000312431.6	dystonin	439	Sites in UTR	3	1	2	0	5					hsa-miR-30d-3p	-1.57	-1.84	N/A
C17orf62	ENST00000342572.8	chromosome 17 open reading frame 62	89	Sites in UTR	5	0	5	0	0					hsa-miR-1228-5p	-1.55	-1.55	N/A
RNASE13	ENST00000382951.3	ribonuclease, RNase A family, 13 (non-active)	5	Sites in UTR	4	1	2	1	0					hsa-miR-637	-1.55	-1.55	N/A
F7	ENST00000375581.3	coagulation factor VII (serum prothrombin conversion accelerator)	458	Sites in UTR	4	2	1	1	5					hsa-miR-593-3p	-1.54	-1.68	N/A
MCMBP	ENST00000360003.3	minichromosome maintenance complex binding protein	1411	Sites in UTR	1*	0	0	0	1	0	1	0	1	hsa-miR-29b-3p	-1.52	-1.55	< 0.1	2011
MCMBP	ENST00000360003.3	minichromosome maintenance complex binding protein	1411	Sites in UTR	1*	0	0	0	1	0	1	0	1	hsa-miR-29b-3p	-1.52	-1.55	< 0.1	2011
MCMBP	ENST00000360003.3	minichromosome maintenance complex binding protein	1411	Sites in UTR	1*	0	0	0	1	0	1	0	1	hsa-miR-29b-3p	-1.52	-1.55	< 0.1	2011
GRIN2B	ENST00000609686.1	glutamate receptor, ionotropic, N-methyl D-aspartate 2B	5	Sites in UTR	6*	1	1	3	10					hsa-miR-660-3p	-1.51	-1.51	N/A
TP73	ENST00000378280.1	tumor protein p73	831	Sites in UTR	7*	2	2	2	5					hsa-miR-661	-1.51	-1.69	N/A
MT-ATP8	ENST00000361851.1	mitochondrially encoded ATP synthase 8	127	Sites in UTR	2	2	0	0	1					hsa-miR-1293	-1.5	-1.6	N/A
PI15	ENST00000260113.2	peptidase inhibitor 15	12	Sites in UTR	5	3	2	0	0	0	0	0	1	hsa-miR-29b-3p	-1.5	-1.5	> 0.99	2005, 2007, 2009, 2011
PI15	ENST00000260113.2	peptidase inhibitor 15	12	Sites in UTR	5	3	2	0	0	0	0	0	1	hsa-miR-29b-3p	-1.5	-1.5	> 0.99	2005, 2007, 2009, 2011
PI15	ENST00000260113.2	peptidase inhibitor 15	12	Sites in UTR	5	3	2	0	0	0	0	0	1	hsa-miR-29b-3p	-1.5	-1.5	> 0.99	2005, 2007, 2009, 2011
KCNJ6	ENST00000609713.1	potassium inwardly-rectifying channel, subfamily J, member 6	5	Sites in UTR	7	1	3	3	4					hsa-miR-95-5p	-1.49	-1.49	N/A
ALX4	ENST00000329255.3	ALX homeobox 4	52	Sites in UTR	5	1	1	3	3					hsa-miR-874-5p	-1.49	-1.49	N/A
EFNA2	ENST00000215368.2	ephrin-A2	83	Sites in UTR	4	4	0	0	1					hsa-miR-342-5p	-1.49	-1.49	N/A
TLCD2	ENST00000330676.6	TLC domain containing 2	107	Sites in UTR	8	0	8	0	3					hsa-miR-661	-1.49	-1.49	N/A
MYO15A	ENST00000205890.5	myosin XVA	5	Sites in UTR	3	2	0	1	2					hsa-miR-660-3p	-1.48	-1.48	N/A
C10orf105	ENST00000441508.2	chromosome 10 open reading frame 105	5	Sites in UTR	5	1	0	4	3					hsa-miR-939-5p	-1.48	-1.48	N/A
MEIS3	ENST00000559524.1	Meis homeobox 3	29	Sites in UTR	6	2	0	4	0					hsa-miR-1293	-1.48	-1.59	N/A
ELSPBP1	ENST00000597519.1	epididymal sperm binding protein 1	19	Sites in UTR	2	1	1	0	1					hsa-miR-876-3p	-1.47	-1.47	N/A
CYB561D1	ENST00000496961.1	cytochrome b561 family, member D1	105	Sites in UTR	4	1	2	1	5					hsa-miR-4739	-1.47	-1.49	N/A
FIGN	ENST00000333129.3	fidgetin	10	Sites in UTR	6	3	0	3	0	0	0	0	0	hsa-let-7d-5p	-1.46	-2.11	> 0.99	2007, 2009, 2011
FIGN	ENST00000333129.3	fidgetin	10	Sites in UTR	6	3	0	3	0	0	0	0	0	hsa-let-7d-5p	-1.46	-2.11	> 0.99	2007, 2009, 2011
FIGN	ENST00000333129.3	fidgetin	10	Sites in UTR	6	3	0	3	0	0	0	0	0	hsa-let-7d-5p	-1.46	-2.11	> 0.99	2007, 2009, 2011
FIGN	ENST00000333129.3	fidgetin	10	Sites in UTR	6	3	0	3	0	0	0	0	0	hsa-let-7d-5p	-1.46	-2.11	> 0.99	2007, 2009, 2011
DNAH17-AS1	ENST00000598378.1	DNAH17 antisense RNA 1	23	Sites in UTR	3	2	0	1	1					hsa-miR-1204	-1.46	-1.72	N/A
FIGN	ENST00000333129.3	fidgetin	10	Sites in UTR	6	3	0	3	0	0	0	0	0	hsa-let-7d-5p	-1.46	-2.11	> 0.99	2007, 2009, 2011
DRAXIN	ENST00000294485.5	dorsal inhibitory axon guidance protein	5	Sites in UTR	11	3	4	4	6					hsa-miR-939-3p	-1.45	-1.45	N/A
IGSF6	ENST00000268389.4	immunoglobulin superfamily, member 6	5	Sites in UTR	3	3	0	0	1					hsa-miR-30e-3p	-1.45	-1.45	N/A
IGSF6	ENST00000268389.4	immunoglobulin superfamily, member 6	5	Sites in UTR	3	3	0	0	1					hsa-miR-30e-3p	-1.45	-1.45	N/A
IER3	ENST00000376377.2	immediate early response 3	768	Sites in UTR	2	2	0	0	0					hsa-miR-668-5p	-1.43	-1.43	N/A
DAZ1	ENST00000405239.1	deleted in azoospermia 1	5	Sites in UTR	2	1	1	0	0					hsa-miR-1261	-1.43	-1.44	N/A
SPIN4	ENST00000374884.2	spindlin family, member 4	202	Sites in UTR	4	1	1	2	5					hsa-miR-95-5p	-1.41	-1.41	N/A
SPANXN5	ENST00000375511.3	SPANX family, member N5	5	Sites in UTR	3	2	0	1	1					hsa-miR-660-3p	-1.4	-1.4	N/A
FAM169B	ENST00000558256.1	family with sequence similarity 169, member B	5	Sites in UTR	2	1	1	0	1	1	0	0	0	hsa-miR-125a-5p	-1.4	-1.4	0.23	2011
ATF6B	ENST00000375203.3	activating transcription factor 6 beta	511	Sites in UTR	4	3	1	0	3					hsa-miR-1224-3p	-1.4	-1.4	N/A
C22orf46	ENST00000402966.1	chromosome 22 open reading frame 46	70	Sites in UTR	5	0	5	0	3					hsa-miR-593-3p	-1.4	-1.4	N/A
TRIM71	ENST00000383763.5	tripartite motif containing 71, E3 ubiquitin protein ligase	67	Sites in UTR	7	4	1	2	1	0	1	0	0	hsa-let-7d-5p	-1.39	-1.66	> 0.99	2007, 2009, 2011
TRIM71	ENST00000383763.5	tripartite motif containing 71, E3 ubiquitin protein ligase	67	Sites in UTR	7	4	1	2	1	0	1	0	0	hsa-let-7d-5p	-1.39	-1.66	> 0.99	2007, 2009, 2011
TRIM71	ENST00000383763.5	tripartite motif containing 71, E3 ubiquitin protein ligase	67	Sites in UTR	7	4	1	2	1	0	1	0	0	hsa-let-7d-5p	-1.39	-1.66	> 0.99	2007, 2009, 2011
TRIM71	ENST00000383763.5	tripartite motif containing 71, E3 ubiquitin protein ligase	67	Sites in UTR	7	4	1	2	1	0	1	0	0	hsa-let-7d-5p	-1.39	-1.66	> 0.99	2007, 2009, 2011
XKR7	ENST00000562532.2	XK, Kell blood group complex subunit-related family, member 7	5	Sites in UTR	6	0	2	4	3					hsa-miR-361-3p	-1.39	-1.39	N/A
TRIM71	ENST00000383763.5	tripartite motif containing 71, E3 ubiquitin protein ligase	67	Sites in UTR	7	4	1	2	1	0	1	0	0	hsa-let-7d-5p	-1.39	-1.66	> 0.99	2007, 2009, 2011
MGRN1	ENST00000415496.1	mahogunin ring finger 1, E3 ubiquitin protein ligase	2337	Sites in UTR	8	1	3	4	1					hsa-miR-661	-1.39	-1.4	N/A
TMEM41B	ENST00000528080.1	transmembrane protein 41B	191	Sites in UTR	4	2	2	0	0					hsa-miR-340-3p	-1.38	-1.38	N/A
ZNF256	ENST00000598928.1	zinc finger protein 256	18	Sites in UTR	3	3	0	0	0					hsa-miR-664a-5p	-1.38	-1.38	N/A
KCNJ9	ENST00000368088.3	potassium inwardly-rectifying channel, subfamily J, member 9	5	Sites in UTR	6	1	3	2	1					hsa-miR-874-5p	-1.38	-1.38	N/A
GRIN2B	ENST00000609686.1	glutamate receptor, ionotropic, N-methyl D-aspartate 2B	5	Sites in UTR	10	1	4	5	1					hsa-miR-875-3p	-1.37	-1.37	N/A
SCGN	ENST00000334979.6	secretagogin, EF-hand calcium binding protein	590	Sites in UTR	2	2	0	0	0					hsa-miR-634	-1.36	-1.36	N/A
SPRED3	ENST00000587013.1	sprouty-related, EVH1 domain containing 3	42	Sites in UTR	7	1	4	2	3					hsa-miR-637	-1.36	-1.69	N/A
ZNF500	ENST00000219478.6	zinc finger protein 500	14	Sites in UTR	9	2	5	2	7					hsa-miR-939-3p	-1.35	-1.69	N/A
TMEM239	ENST00000361033.1	transmembrane protein 239	5	Sites in UTR	5	2	2	1	1					hsa-miR-324-3p	-1.35	-1.35	N/A
TLCD2	ENST00000330676.6	TLC domain containing 2	107	Sites in UTR	7	1	1	5	3					hsa-miR-593-3p	-1.35	-1.35	N/A
SMYD5	ENST00000389501.4	SMYD family member 5	344	Sites in UTR	3	3	0	0	0					hsa-miR-637	-1.35	-1.35	N/A
TLCD2	ENST00000330676.6	TLC domain containing 2	107	Sites in UTR	8	1	4	3	4					hsa-miR-660-3p	-1.34	-1.34	N/A
C1orf158	ENST00000288048.5	chromosome 1 open reading frame 158	5	Sites in UTR	5	3	2	0	0					hsa-miR-660-3p	-1.34	-1.34	N/A
KRTAP10-5	ENST00000400372.1	keratin associated protein 10-5	5	Sites in UTR	2	2	0	0	1					hsa-miR-939-5p	-1.34	-1.34	N/A
VAMP1	ENST00000361716.3	vesicle-associated membrane protein 1 (synaptobrevin 1)	8	Sites in UTR	5	1	3	1	1					hsa-miR-1293	-1.34	-1.34	N/A
NOVA2	ENST00000263257.5	neuro-oncological ventral antigen 2	7	Sites in UTR	10	1	6	3	5					hsa-miR-4739	-1.34	-2.42	N/A
SCRT2	ENST00000246104.6	scratch homolog 2, zinc finger protein (Drosophila)	5	Sites in UTR	3	1	0	2	5					hsa-miR-637	-1.34	-1.34	N/A
TSPAN11	ENST00000261177.9	tetraspanin 11	27	Sites in UTR	5	2	2	1	7					hsa-miR-637	-1.34	-1.34	N/A
CXCL16	ENST00000293778.6	chemokine (C-X-C motif) ligand 16	385	Sites in UTR	3	2	1	0	0					hsa-miR-340-3p	-1.33	-1.36	N/A
TFRC	ENST00000540528.1	transferrin receptor	296	Sites in UTR	3	3	0	0	2					hsa-miR-544a-3p	-1.33	-1.36	N/A
CCL22	ENST00000219235.4	chemokine (C-C motif) ligand 22	5	Sites in UTR	6	1	1	4	0					hsa-miR-6788-5p	-1.33	-1.33	N/A
PSME3	ENST00000541124.1	proteasome (prosome, macropain) activator subunit 3 (PA28 gamma; Ki)	3605	Sites in UTR	2	2	0	0	0					hsa-miR-218-1-3p	-1.33	-1.33	N/A
RBM24	ENST00000379052.5	RNA binding motif protein 24	43	Sites in UTR	1*	0	0	0	6	1	2	3	3	hsa-miR-519d-3p	-1.32	-3.47	< 0.1	2011
RBM24	ENST00000379052.5	RNA binding motif protein 24	43	Sites in UTR	1*	0	0	0	6	1	2	3	3	hsa-miR-519d-3p	-1.32	-3.47	< 0.1	2011
KRTAP10-1	ENST00000400375.1	keratin associated protein 10-1	5	Sites in UTR	2	2	0	0	1					hsa-miR-939-5p	-1.31	-1.31	N/A
CCL7	ENST00000394630.3	chemokine (C-C motif) ligand 7	5	Sites in UTR	3	2	1	0	1					hsa-let-7f-1-3p	-1.31	-1.31	N/A
LYNX1	ENST00000395192.2	Ly6/neurotoxin 1	5	Sites in UTR	4	2	1	1	3					hsa-miR-361-3p	-1.31	-1.31	N/A
DEGS1	ENST00000323699.4	delta(4)-desaturase, sphingolipid 1	1549	Sites in UTR	4	3	1	0	0					hsa-miR-208b-5p	-1.31	-1.33	N/A
IL17REL	ENST00000389983.2	interleukin 17 receptor E-like	5	Sites in UTR	5	3	1	1	1					hsa-miR-342-5p	-1.31	-1.31	N/A
APEX1	ENST00000557054.1	APEX nuclease (multifunctional DNA repair enzyme) 1	15798	Sites in UTR	2	1	1	0	1					hsa-miR-27a-5p	-1.31	-1.31	N/A
GSG1L	ENST00000380898.2	GSG1-like	5	Sites in UTR	6	0	1	5	1					hsa-miR-1293	-1.3	-1.3	N/A
ITGA1	ENST00000282588.6	integrin, alpha 1	400	Sites in UTR	4	1	2	1	3					hsa-miR-30e-3p	-1.3	-1.75	N/A
CPLX2	ENST00000359546.4	complexin 2	5	Sites in UTR	6	0	6	0	4					hsa-miR-1296-3p	-1.3	-1.3	N/A
ZBTB7A	ENST00000322357.4	zinc finger and BTB domain containing 7A	37	Sites in UTR	6	1	4	1	7					hsa-miR-637	-1.3	-1.39	N/A
KLK4	ENST00000324041.1	kallikrein-related peptidase 4	5	Sites in UTR	5	0	4	1	1					hsa-miR-637	-1.3	-1.3	N/A
ITGA1	ENST00000282588.6	integrin, alpha 1	400	Sites in UTR	4	1	2	1	3					hsa-miR-30e-3p	-1.3	-1.75	N/A
SEC14L1	ENST00000413679.2	SEC14-like 1 (S. cerevisiae)	1399	Sites in UTR	29	11	18	0	1					hsa-miR-652-5p	-1.3	-1.5	N/A
PRX	ENST00000291825.7	periaxin	17	Sites in UTR	7	2	0	5	3					hsa-miR-939-5p	-1.29	-1.29	N/A
SIX5	ENST00000560168.1	SIX homeobox 5	47	Sites in UTR	2	1	1	0	4	0	2	2	2	hsa-miR-491-5p	-1.29	-1.29	N/A
RP11-1055B8.7	ENST00000307745.7	BAH and coiled-coil domain-containing protein 1	247	Sites in UTR	5	2	3	0	2					hsa-miR-6778-5p	-1.29	-1.3	N/A
ZNF813	ENST00000396403.4	zinc finger protein 813	10	Sites in UTR	2	2	0	0	1					hsa-miR-1272	-1.29	-1.36	N/A
FAM69C	ENST00000400291.2	family with sequence similarity 69, member C	5	Sites in UTR	5	1	2	2	8					hsa-miR-216b-3p	-1.29	-1.29	N/A
IL12B	ENST00000231228.2	interleukin 12B (natural killer cell stimulatory factor 2, cytotoxic lymphocyte maturation factor 2, p40)	5	Sites in UTR	4	3	1	0	0					hsa-miR-660-3p	-1.28	-1.28	N/A
CTDSPL2	ENST00000260327.4	CTD (carboxy-terminal domain, RNA polymerase II, polypeptide A) small phosphatase like 2	457	Sites in UTR	1*	0	0	0	2	0	1	1	1	hsa-miR-19a-3p	-1.28	-1.4	ORF	2011
ARL2	ENST00000246747.4	ADP-ribosylation factor-like 2	7073	Sites in UTR	3	2	1	0	1	0	0	1	0	hsa-miR-497-5p	-1.28	-1.28	> 0.99	2005, 2007, 2009, 2011
CTDSPL2	ENST00000260327.4	CTD (carboxy-terminal domain, RNA polymerase II, polypeptide A) small phosphatase like 2	457	Sites in UTR	1*	0	0	0	2	0	1	1	1	hsa-miR-19a-3p	-1.28	-1.4	ORF	2011
ARL2	ENST00000246747.4	ADP-ribosylation factor-like 2	7073	Sites in UTR	3	2	1	0	1	0	0	1	0	hsa-miR-497-5p	-1.28	-1.28	> 0.99	2005, 2007, 2009, 2011
ARL2	ENST00000246747.4	ADP-ribosylation factor-like 2	7073	Sites in UTR	3	2	1	0	1	0	0	1	0	hsa-miR-497-5p	-1.28	-1.28	> 0.99	2005, 2007, 2009, 2011
SPC25	ENST00000282074.2	SPC25, NDC80 kinetochore complex component	97	Sites in UTR	1	1	0	0	0					hsa-miR-1537-3p	-1.28	-1.3	N/A
RP11-144F15.1	ENST00000551505.1	Uncharacterized protein	5	Sites in UTR	2	2	0	0	0					hsa-miR-361-3p	-1.28	-1.28	N/A
MNT	ENST00000174618.4	MNT, MAX dimerization protein	146	Sites in UTR	7	2	3	2	4					hsa-miR-637	-1.28	-1.46	N/A
C22orf46	ENST00000402966.1	chromosome 22 open reading frame 46	70	Sites in UTR	7	1	4	2	2					hsa-miR-661	-1.28	-1.28	N/A
CCDC180	ENST00000395220.1	coiled-coil domain containing 180	10	Sites in UTR	8	1	0	7	3					hsa-miR-660-3p	-1.27	-1.27	N/A
C19orf26	ENST00000590083.1	chromosome 19 open reading frame 26	24	Sites in UTR	4	0	2	2	2					hsa-miR-579-5p	-1.27	-1.27	N/A
BOK	ENST00000318407.3	BCL2-related ovarian killer	588	Sites in UTR	1	1	0	0	18					hsa-miR-874-5p	-1.27	-1.27	N/A
APOC2	ENST00000585786.1	apolipoprotein C-II	2242	Sites in UTR	5	0	4	1	2					hsa-miR-637	-1.27	-1.27	N/A
ADAM29	ENST00000359240.3	ADAM metallopeptidase domain 29	5	Sites in UTR	3	1	2	0	0					hsa-miR-377-5p	-1.26	-1.26	N/A
PDZK1IP1	ENST00000294338.2	PDZK1 interacting protein 1	37	Sites in UTR	2	1	1	0	0					hsa-miR-1296-5p	-1.26	-1.26	N/A
DST	ENST00000312431.6	dystonin	439	Sites in UTR	5	0	2	3	5					hsa-miR-579-3p	-1.26	-1.26	N/A
KRTAP10-10	ENST00000380095.1	keratin associated protein 10-10	5	Sites in UTR	3	1	2	0	2					hsa-miR-637	-1.26	-1.26	N/A
TMEM213	ENST00000442682.2	transmembrane protein 213	5	Sites in UTR	4	3	1	0	0					hsa-miR-939-3p	-1.25	-1.25	N/A
FAM83F	ENST00000333407.6	family with sequence similarity 83, member F	5	Sites in UTR	6	1	3	2	4					hsa-miR-550a-5p	-1.25	-1.25	N/A
MUC19	ENST00000454784.4	mucin 19, oligomeric	5	Sites in UTR	1	0	0	1	0					hsa-miR-554	-1.25	-1.25	N/A
HIPK3	ENST00000303296.4	homeodomain interacting protein kinase 3	933	Sites in UTR	4	3	1	0	2					hsa-miR-1537-5p	-1.25	-1.3	N/A
MARCH4	ENST00000273067.4	membrane-associated ring finger (C3HC4) 4, E3 ubiquitin protein ligase	68	Sites in UTR	1*	0	0	0	1	0	1	0	1	hsa-miR-106b-5p	-1.25	-1.25	ORF	2011
MARCH4	ENST00000273067.4	membrane-associated ring finger (C3HC4) 4, E3 ubiquitin protein ligase	68	Sites in UTR	1*	0	0	0	1	0	1	0	1	hsa-miR-106b-5p	-1.25	-1.25	ORF	2011
NR6A1	ENST00000487099.2	nuclear receptor subfamily 6, group A, member 1	1082	Sites in UTR	4	2	2	0	1	0	1	0	0	hsa-let-7i-5p	-1.24	-1.26	> 0.99
CACNG2	ENST00000300105.6	calcium channel, voltage-dependent, gamma subunit 2	5	Sites in UTR	7	1	3	3	4	0	0	4	1	hsa-miR-129-5p	-1.24	-1.32	0.21	2007, 2009, 2011
NR6A1	ENST00000487099.2	nuclear receptor subfamily 6, group A, member 1	1082	Sites in UTR	4	2	2	0	1	0	1	0	0	hsa-let-7i-5p	-1.24	-1.26	> 0.99
KCNJ6	ENST00000609713.1	potassium inwardly-rectifying channel, subfamily J, member 6	5	Sites in UTR	10	0	3	7	4					hsa-miR-19b-1-5p	-1.24	-1.24	N/A
NR6A1	ENST00000487099.2	nuclear receptor subfamily 6, group A, member 1	1082	Sites in UTR	4	2	2	0	1	0	1	0	0	hsa-let-7i-5p	-1.24	-1.26	> 0.99
NR6A1	ENST00000487099.2	nuclear receptor subfamily 6, group A, member 1	1082	Sites in UTR	4	2	2	0	1	0	1	0	0	hsa-let-7i-5p	-1.24	-1.26	> 0.99
HELLS	ENST00000394036.1	helicase, lymphoid-specific	329	Sites in UTR	3	3	0	0	2					hsa-miR-1537-5p	-1.24	-1.24	N/A
NR6A1	ENST00000487099.2	nuclear receptor subfamily 6, group A, member 1	1082	Sites in UTR	4	2	2	0	1	0	1	0	0	hsa-let-7i-5p	-1.24	-1.26	> 0.99
PNMA5	ENST00000361887.5	paraneoplastic Ma antigen family member 5	5	Sites in UTR	9	2	1	6	2					hsa-miR-660-3p	-1.23	-1.23	N/A
ATP6AP1L	ENST00000380167.4	ATPase, H+ transporting, lysosomal accessory protein 1-like	56	Sites in UTR	6	1	0	5	0					hsa-miR-660-3p	-1.23	-1.23	N/A
ZNF514	ENST00000295208.2	zinc finger protein 514	32	Sites in UTR	1	1	0	0	2	0	0	2	1	hsa-miR-532-3p	-1.23	-1.29	N/A
SZT2	ENST00000562955.1	seizure threshold 2 homolog (mouse)	123	Sites in UTR	3	0	3	0	5					hsa-miR-637	-1.23	-1.92	N/A
NFIC	ENST00000346156.5	nuclear factor I/C (CCAAT-binding transcription factor)	26	Sites in UTR	8	2	3	3	3					hsa-miR-661	-1.23	-1.65	N/A
DMTN	ENST00000265800.5	dematin actin binding protein	333	Sites in UTR	4	0	2	2	1					hsa-miR-637	-1.22	-1.22	N/A
NOVA2	ENST00000263257.5	neuro-oncological ventral antigen 2	7	Sites in UTR	3	0	2	1	5					hsa-miR-637	-1.22	-2.13	N/A
LYPD8	ENST00000590317.1	LY6/PLAUR domain containing 8	5	Sites in UTR	2	1	1	0	0					hsa-miR-342-5p	-1.22	-1.22	N/A
PSME3	ENST00000541124.1	proteasome (prosome, macropain) activator subunit 3 (PA28 gamma; Ki)	3605	Sites in UTR	3	2	1	0	0					hsa-miR-660-3p	-1.21	-1.34	N/A
GRIK3	ENST00000373091.3	glutamate receptor, ionotropic, kainate 3	7	Sites in UTR	6	1	1	4	3					hsa-miR-939-5p	-1.21	-1.21	N/A
CDK6	ENST00000265734.4	cyclin-dependent kinase 6	1116	Sites in UTR	5	1	0	4	9					hsa-miR-539-5p	-1.21	-1.39	N/A
PDX1	ENST00000381033.4	pancreatic and duodenal homeobox 1	220	Sites in UTR	5	0	5	0	0					hsa-miR-583	-1.21	-1.21	N/A
PPP1R12B	ENST00000608999.1	protein phosphatase 1, regulatory subunit 12B	18	Sites in UTR	3	1	1	1	5					hsa-miR-103a-2-5p	-1.21	-1.81	N/A
NAT8L	ENST00000331662.3	N-acetyltransferase 8-like (GCN5-related, putative)	220	Sites in UTR	6	1	4	1	9					hsa-miR-361-3p	-1.21	-1.31	N/A
TRUB2	ENST00000372890.4	TruB pseudouridine (psi) synthase family member 2	91	Sites in UTR	8	0	8	0	3					hsa-miR-661	-1.21	-1.84	N/A
SYNGR3	ENST00000562045.1	synaptogyrin 3	223	Sites in UTR	4	2	1	1	2					hsa-miR-939-3p	-1.2	-1.22	N/A
KBTBD8	ENST00000295568.4	kelch repeat and BTB (POZ) domain containing 8	22	Sites in UTR	1	0	0	1	3	0	2	1	0	hsa-miR-19a-3p	-1.2	-1.2	0.83	2007, 2009, 2011
KBTBD8	ENST00000295568.4	kelch repeat and BTB (POZ) domain containing 8	22	Sites in UTR	1	0	0	1	3	0	2	1	0	hsa-miR-19a-3p	-1.2	-1.2	0.83	2007, 2009, 2011
HMGN2	ENST00000361427.5	high mobility group nucleosomal binding domain 2	184	Sites in UTR	3	2	0	1	1					hsa-miR-20a-3p	-1.2	-1.23	N/A
CIB2	ENST00000258930.3	calcium and integrin binding family member 2	119	Sites in UTR	3	2	0	1	0					hsa-miR-939-5p	-1.19	-1.19	N/A
TTBK1	ENST00000259750.4	tau tubulin kinase 1	7	Sites in UTR	6	1	2	3	5					hsa-miR-939-5p	-1.19	-1.19	N/A
CROT	ENST00000331536.3	carnitine O-octanoyltransferase	46	Sites in UTR	2	1	1	0	2	1	1	0	0	hsa-miR-520a-3p	-1.19	-1.19	0.77	2009, 2011
COQ4	ENST00000609948.1	coenzyme Q4 homolog (S. cerevisiae)	2366	Sites in UTR	3	1	2	0	0					hsa-miR-10b-3p	-1.19	-1.19	N/A
SSR2	ENST00000529008.1	signal sequence receptor, beta (translocon-associated protein beta)	1344	Sites in UTR	3	2	0	1	0					hsa-miR-30c-2-3p	-1.19	-1.2	N/A
GPX3	ENST00000517973.1	glutathione peroxidase 3 (plasma)	1142	Sites in UTR	3	2	0	1	1					hsa-miR-874-5p	-1.19	-1.2	N/A
CTC-360G5.1	ENST00000571838.1	uncharacterized protein LOC643669 precursor	5	Sites in UTR	2	1	1	0	1					hsa-miR-342-5p	-1.19	-1.19	N/A
CROT	ENST00000331536.3	carnitine O-octanoyltransferase	46	Sites in UTR	2	1	1	0	2	1	1	0	0	hsa-miR-520a-3p	-1.19	-1.19	0.77	2009, 2011
CD300E	ENST00000392619.1	CD300e molecule	5	Sites in UTR	7	1	2	4	3					hsa-miR-660-3p	-1.18	-1.18	N/A
IQSEC2	ENST00000375365.2	IQ motif and Sec7 domain 2	5	Sites in UTR	3	1	1	1	10					hsa-miR-1293	-1.18	-1.18	N/A
XYLT1	ENST00000261381.6	xylosyltransferase I	159	Sites in UTR	6	1	2	3	3					hsa-miR-544a-3p	-1.18	-1.25	N/A
IQSEC2	ENST00000375365.2	IQ motif and Sec7 domain 2	5	Sites in UTR	4	0	4	0	5					hsa-miR-637	-1.18	-1.62	N/A
FAM160B2	ENST00000289921.7	family with sequence similarity 160, member B2	803	Sites in UTR	6	1	2	3	2					hsa-miR-661	-1.18	-1.18	N/A
AC016559.1	ENST00000594347.1	Uncharacterized protein	15	Sites in UTR	6	1	5	0	2					hsa-miR-939-3p	-1.17	-1.17	N/A
MKI67	ENST00000368653.3	antigen identified by monoclonal antibody Ki-67	468	Sites in UTR	2	1	1	0	1					hsa-miR-544a-3p	-1.17	-1.88	N/A
ZNF800	ENST00000393313.1	zinc finger protein 800	239	Sites in UTR	2	1	1	0	1	0	1	0	1	hsa-miR-140-5p	-1.17	-1.17	0.83	2007, 2009, 2011
FAM86B2	ENST00000393715.3	family with sequence similarity 86, member B2	5	Sites in UTR	3	1	0	2	1					hsa-miR-1294	-1.17	-1.17	N/A
TET2	ENST00000545826.1	tet methylcytosine dioxygenase 2	558	Sites in UTR	4	2	2	0	0	0	0	0	0	hsa-miR-29a-3p	-1.17	-1.17	> 0.99	2011
C5orf24	ENST00000394976.3	chromosome 5 open reading frame 24	2668	Sites in UTR	5	3	1	1	3					hsa-miR-95-5p	-1.17	-1.24	N/A
CXorf64	ENST00000371125.3	chromosome X open reading frame 64	5	Sites in UTR	2	2	0	0	0					hsa-miR-1233-5p	-1.17	-1.17	N/A
TET2	ENST00000545826.1	tet methylcytosine dioxygenase 2	558	Sites in UTR	4	2	2	0	0	0	0	0	0	hsa-miR-29a-3p	-1.17	-1.17	> 0.99	2011
TET2	ENST00000545826.1	tet methylcytosine dioxygenase 2	558	Sites in UTR	4	2	2	0	0	0	0	0	0	hsa-miR-29a-3p	-1.17	-1.17	> 0.99	2011
BSPRY	ENST00000374183.4	B-box and SPRY domain containing	14	Sites in UTR	2	2	0	0	0					hsa-miR-663b	-1.17	-1.17	N/A
HIRIP3	ENST00000564026.1	HIRA interacting protein 3	4526	Sites in UTR	3	0	3	0	1					hsa-miR-4664-5p	-1.17	-1.17	N/A
GIPC3	ENST00000322315.5	GIPC PDZ domain containing family, member 3	48	Sites in UTR	9	0	0	9	7					hsa-miR-27a-5p	-1.17	-1.17	N/A
SSBP3-AS1	ENST00000361350.4	SSBP3 antisense RNA 1	5	Sites in UTR	4	2	1	1	0					hsa-miR-660-3p	-1.16	-1.16	N/A
GDPD5	ENST00000443276.2	glycerophosphodiester phosphodiesterase domain containing 5	8	Sites in UTR	5	2	1	2	2					hsa-miR-939-3p	-1.16	-1.16	N/A
RPL30	ENST00000521291.1	ribosomal protein L30	43660	Sites in UTR	2	1	0	1	0					hsa-miR-657	-1.16	-1.16	N/A
POLR3H	ENST00000396504.2	polymerase (RNA) III (DNA directed) polypeptide H (22.9kD)	216	Sites in UTR	6	2	2	2	4					hsa-miR-874-5p	-1.16	-1.2	N/A
PLBD2	ENST00000280800.3	phospholipase B domain containing 2	1144	Sites in UTR	19	1	0	18	4					hsa-miR-1293	-1.15	-3.04	N/A
BSDC1	ENST00000341071.7	BSD domain containing 1	714	Sites in UTR	5	0	2	3	2					hsa-miR-544b	-1.15	-1.15	N/A
PHC2	ENST00000431992.1	polyhomeotic homolog 2 (Drosophila)	11	Sites in UTR	3	1	2	0	0					hsa-miR-6778-5p	-1.15	-1.15	N/A
NAT8L	ENST00000331662.3	N-acetyltransferase 8-like (GCN5-related, putative)	220	Sites in UTR	4	1	3	0	2					hsa-miR-1204	-1.15	-1.2	N/A
TIMM17B	ENST00000465150.2	translocase of inner mitochondrial membrane 17 homolog B (yeast)	35084	Sites in UTR	3	2	0	1	0					hsa-miR-342-5p	-1.15	-1.15	N/A
PHF12	ENST00000577226.1	PHD finger protein 12	307	Sites in UTR	6	3	2	1	1					hsa-miR-661	-1.15	-1.15	N/A
FAM60A	ENST00000539409.1	family with sequence similarity 60, member A	58	Sites in UTR	3	2	1	0	0					hsa-miR-628-3p	-1.15	-1.15	N/A
FAM169A	ENST00000380515.3	family with sequence similarity 169, member A	90	Sites in UTR	1	0	1	0	4	1	2	1	0	hsa-miR-520d-3p	-1.14	-1.17	< 0.1
OSGEP	ENST00000555656.1	O-sialoglycoprotein endopeptidase	335	Sites in UTR	2	1	1	0	0					hsa-miR-23b-5p	-1.14	-1.14	N/A
LPP	ENST00000312675.4	LIM domain containing preferred translocation partner in lipoma	1894	Sites in UTR	5	1	2	2	9					hsa-miR-539-5p	-1.14	-1.14	N/A
C10orf105	ENST00000441508.2	chromosome 10 open reading frame 105	5	Sites in UTR	7	1	5	1	6					hsa-miR-4739	-1.14	-1.14	N/A
SLC9A3R2	ENST00000424542.2	solute carrier family 9, subfamily A (NHE3, cation proton antiporter 3), member 3 regulator 2	432	Sites in UTR	4	1	1	2	1					hsa-miR-593-3p	-1.14	-1.14	N/A
PPP1R9B	ENST00000316878.6	protein phosphatase 1, regulatory subunit 9B	120	Sites in UTR	5	1	2	2	1					hsa-miR-637	-1.14	-1.17	N/A
XKR7	ENST00000562532.2	XK, Kell blood group complex subunit-related family, member 7	5	Sites in UTR	4	1	3	0	8					hsa-miR-637	-1.14	-1.14	N/A
HNRNPA1L2	ENST00000342657.3	heterogeneous nuclear ribonucleoprotein A1-like 2	5	Sites in UTR	2	2	0	0	0					hsa-miR-649	-1.14	-1.14	N/A
FAM169A	ENST00000380515.3	family with sequence similarity 169, member A	90	Sites in UTR	1	0	1	0	4	1	2	1	0	hsa-miR-520d-3p	-1.14	-1.17	< 0.1
CACNA1A	ENST00000573710.2	calcium channel, voltage-dependent, P/Q type, alpha 1A subunit	5	Sites in UTR	2	2	0	0	3					hsa-miR-939-3p	-1.13	-1.13	N/A
STIM1	ENST00000527651.1	stromal interaction molecule 1	1672	Sites in UTR	5	2	2	1	0					hsa-miR-939-5p	-1.13	-1.13	N/A
UBE2W	ENST00000517608.1	ubiquitin-conjugating enzyme E2W (putative)	102	Sites in UTR	3*	2	0	0	5					hsa-miR-95-5p	-1.13	-1.22	N/A
ZNF544	ENST00000599227.1	zinc finger protein 544	173	Sites in UTR	8	0	0	8	2					hsa-miR-1825	-1.13	-1.16	N/A
CARNS1	ENST00000307823.3	carnosine synthase 1	14	Sites in UTR	4	2	0	2	0					hsa-miR-939-5p	-1.12	-1.12	N/A
KRBOX4	ENST00000360017.5	KRAB box domain containing 4	162	Sites in UTR	4	1	0	3	0					hsa-miR-617	-1.12	-1.12	N/A
ZNF654	ENST00000309495.5	zinc finger protein 654	456	Sites in UTR	4	4	0	0	2					hsa-miR-875-3p	-1.12	-1.16	N/A
PPP2R2D	ENST00000422256.2	protein phosphatase 2, regulatory subunit B, delta	169	Sites in UTR	38	0	37	1	10					hsa-miR-1228-3p	-1.12	-3.2	N/A
ZNF385A	ENST00000551109.1	zinc finger protein 385A	94	Sites in UTR	3	1	0	2	1					hsa-miR-4739	-1.12	-1.12	N/A
ATAD2B	ENST00000238789.5	ATPase family, AAA domain containing 2B	11	Sites in UTR	3	3	0	0	0	0	0	0	0	hsa-miR-29a-3p	-1.12	-1.52	> 0.99	2009, 2011
ATAD2B	ENST00000238789.5	ATPase family, AAA domain containing 2B	11	Sites in UTR	3	3	0	0	0	0	0	0	0	hsa-miR-29a-3p	-1.12	-1.52	> 0.99	2009, 2011
CTB-54O9.9	ENST00000586012.1	Uncharacterized protein	5	Sites in UTR	3	2	1	0	2					hsa-miR-637	-1.12	-2.1	N/A
PTCH1	ENST00000430669.2	patched 1	123	Sites in UTR	5	2	1	2	1					hsa-miR-637	-1.12	-1.14	N/A
ATAD2B	ENST00000238789.5	ATPase family, AAA domain containing 2B	11	Sites in UTR	3	3	0	0	0	0	0	0	0	hsa-miR-29a-3p	-1.12	-1.52	> 0.99	2009, 2011
SFTPA2	ENST00000372325.2	surfactant protein A2	5	Sites in UTR	3	2	0	1	1					hsa-miR-342-5p	-1.12	-1.12	N/A
ARL8B	ENST00000419534.2	ADP-ribosylation factor-like 8B	664	Sites in UTR	2	2	0	0	1					hsa-miR-193b-5p	-1.12	-1.12	N/A
PLBD2	ENST00000280800.3	phospholipase B domain containing 2	1144	Sites in UTR	6	0	5	1	16					hsa-miR-376b-5p	-1.11	-3.04	N/A
CADM2	ENST00000383699.3	cell adhesion molecule 2	5	Sites in UTR	8	4	2	2	4					hsa-miR-16-2-3p	-1.11	-1.11	N/A
PLBD2	ENST00000280800.3	phospholipase B domain containing 2	1144	Sites in UTR	6	0	5	1	16					hsa-miR-376b-5p	-1.11	-3.04	N/A
CADM2	ENST00000383699.3	cell adhesion molecule 2	5	Sites in UTR	8	4	2	2	4					hsa-miR-16-2-3p	-1.11	-1.11	N/A
PATE4	ENST00000457514.2	prostate and testis expressed 4	5	Sites in UTR	4	1	2	1	0					hsa-miR-6778-5p	-1.11	-1.11	N/A
ZNF853	ENST00000457543.3	zinc finger protein 853	8	Sites in UTR	6	1	5	0	0					hsa-miR-637	-1.11	-1.11	N/A
SPN	ENST00000360121.3	sialophorin	5	Sites in UTR	7	0	6	1	6					hsa-miR-661	-1.11	-1.11	N/A
GPR37L1	ENST00000367282.5	G protein-coupled receptor 37 like 1	5	Sites in UTR	8	1	6	1	5					hsa-miR-661	-1.11	-1.11	N/A
FAM86C1	ENST00000359244.4	family with sequence similarity 86, member C1	5	Sites in UTR	5	0	0	5	1					hsa-miR-1294	-1.1	-1.1	N/A
URM1	ENST00000372850.1	ubiquitin related modifier 1	345	Sites in UTR	3	2	0	1	4					hsa-miR-4739	-1.1	-1.25	N/A
YPEL4	ENST00000524669.1	yippee-like 4 (Drosophila)	5	Sites in UTR	3	2	1	0	0					hsa-miR-361-3p	-1.1	-1.1	N/A
CASKIN1	ENST00000343516.6	CASK interacting protein 1	6	Sites in UTR	3	1	1	1	2					hsa-miR-637	-1.1	-1.1	N/A
SLC10A6	ENST00000273905.6	solute carrier family 10 (sodium/bile acid cotransporter), member 6	7	Sites in UTR	1	1	0	0	2	0	2	0	1	hsa-miR-193a-3p	-1.1	-1.3	0.61	2011
ZNF571	ENST00000590751.1	zinc finger protein 571	10	Sites in UTR	2	2	0	0	1					hsa-miR-1178-5p	-1.1	-1.1	N/A
ZNF91	ENST00000300619.7	zinc finger protein 91	60	Sites in UTR	2	1	0	1	0					hsa-miR-216b-3p	-1.1	-1.1	N/A
TMEM61	ENST00000371268.3	transmembrane protein 61	20	Sites in UTR	2	1	1	0	0					hsa-miR-518c-5p	-1.1	-1.1	N/A
SNX8	ENST00000222990.3	sorting nexin 8	303	Sites in UTR	7	0	7	0	5					hsa-miR-660-3p	-1.09	-1.23	N/A
TBC1D13	ENST00000372648.5	TBC1 domain family, member 13	2204	Sites in UTR	3	1	1	1	1					hsa-miR-939-5p	-1.09	-1.09	N/A
GAGE12B	ENST00000361446.5	G antigen 12B	5	Sites in UTR	1	1	0	0	0					hsa-miR-6788-5p	-1.09	-1.09	N/A
ANKRD52	ENST00000267116.7	ankyrin repeat domain 52	2913	Sites in UTR	9	0	8	1	3					hsa-miR-4739	-1.09	-1.31	N/A
HNF4A	ENST00000316099.4	hepatocyte nuclear factor 4, alpha	915	Sites in UTR	5	1	4	0	6					hsa-miR-4739	-1.09	-1.21	N/A
BTD	ENST00000303498.5	biotinidase	183	Sites in UTR	9	2	4	3	0					hsa-miR-1233-5p	-1.09	-1.66	N/A
RSPH3	ENST00000367069.2	radial spoke 3 homolog (Chlamydomonas)	59	Sites in UTR	3	2	1	0	0					hsa-miR-1263	-1.09	-1.09	N/A
PRX	ENST00000291825.7	periaxin	17	Sites in UTR	5	0	2	3	7					hsa-miR-593-5p	-1.09	-1.09	N/A
NAT8L	ENST00000331662.3	N-acetyltransferase 8-like (GCN5-related, putative)	220	Sites in UTR	7	3	1	3	3					hsa-miR-874-5p	-1.09	-1.19	N/A
SETD1B	ENST00000267197.5	SET domain containing 1B	703	Sites in UTR	5	0	2	3	4					hsa-miR-637	-1.09	-1.1	N/A
NUTM2E	ENST00000602967.1	NUT family member 2E	5	Sites in UTR	3	0	1	2	3					hsa-miR-637	-1.09	-1.09	N/A
ELAVL3	ENST00000359227.3	ELAV like neuron-specific RNA binding protein 3	5	Sites in UTR	5	0	2	3	2					hsa-miR-637	-1.09	-1.09	N/A
SOX12	ENST00000342665.2	SRY (sex determining region Y)-box 12	6341	Sites in UTR	4	1	2	1	2					hsa-miR-1203	-1.09	-1.09	N/A
FXYD7	ENST00000270310.2	FXYD domain containing ion transport regulator 7	5	Sites in UTR	3	1	1	1	0					hsa-miR-4664-5p	-1.09	-1.09	N/A
B4GALT4	ENST00000467604.1	UDP-Gal:betaGlcNAc beta 1,4- galactosyltransferase, polypeptide 4	196	Sites in UTR	6	1	2	3	1					hsa-miR-1252-5p	-1.09	-1.09	N/A
TMEM178B	ENST00000565468.1	transmembrane protein 178B	129	Sites in UTR	1	1	0	0	2	0	1	1	11	hsa-miR-362-3p	-1.08	-1.11	N/A	2011
DDX11	ENST00000251758.5	DEAD/H (Asp-Glu-Ala-Asp/His) box helicase 11	175	Sites in UTR	5	2	1	2	1					hsa-miR-660-3p	-1.08	-1.08	N/A
C2orf69	ENST00000319974.5	chromosome 2 open reading frame 69	82	Sites in UTR	1	0	1	0	2	2	0	0	0	hsa-miR-302c-3p.2	-1.08	-1.1	0.83
CORO1C	ENST00000261401.3	coronin, actin binding protein, 1C	1970	Sites in UTR	2	2	0	0	0	0	0	0	2	hsa-miR-206	-1.08	-1.09	0.96	2005, 2007, 2009, 2011
GCC2	ENST00000309863.6	GRIP and coiled-coil domain containing 2	5	Sites in UTR	2	2	0	0	0	0	0	0	1	hsa-miR-27a-3p	-1.08	-1.08	0.95	2005, 2007, 2009, 2011
SNX16	ENST00000353788.4	sorting nexin 16	156	Sites in UTR	1	0	0	1	2	2	0	0	0	hsa-miR-30b-5p	-1.08	-1.2	0.78	2005, 2007, 2009, 2011
SNX16	ENST00000353788.4	sorting nexin 16	156	Sites in UTR	1	0	0	1	2	2	0	0	0	hsa-miR-30b-5p	-1.08	-1.2	0.78	2005, 2007, 2009, 2011
CHTF8	ENST00000448552.2	CTF8, chromosome transmission fidelity factor 8 homolog (S. cerevisiae)	13	Sites in UTR	2	2	0	0	0					hsa-miR-1296-5p	-1.08	-1.08	N/A
CCDC180	ENST00000395220.1	coiled-coil domain containing 180	10	Sites in UTR	2	1	0	1	5					hsa-miR-103a-2-5p	-1.08	-1.08	N/A
SNX16	ENST00000353788.4	sorting nexin 16	156	Sites in UTR	1	0	0	1	2	2	0	0	0	hsa-miR-30b-5p	-1.08	-1.2	0.78	2005, 2007, 2009, 2011
HSPB7	ENST00000411503.1	heat shock 27kDa protein family, member 7 (cardiovascular)	5	Sites in UTR	3	2	1	0	0					hsa-miR-6778-5p	-1.08	-1.08	N/A
LY6G6C	ENST00000495859.1	lymphocyte antigen 6 complex, locus G6C	5	Sites in UTR	2	1	1	0	2					hsa-miR-1233-5p	-1.08	-1.08	N/A
TOR2A	ENST00000458505.3	torsin family 2, member A	75	Sites in UTR	6	0	2	4	1					hsa-miR-874-5p	-1.08	-1.08	N/A
SNX29	ENST00000566228.1	sorting nexin 29	266	Sites in UTR	5	2	1	2	3					hsa-miR-637	-1.08	-1.11	N/A
PTPRT	ENST00000373187.1	protein tyrosine phosphatase, receptor type, T	5	Sites in UTR	4	0	3	1	7					hsa-miR-637	-1.08	-1.08	N/A
CC2D1A	ENST00000318003.7	coiled-coil and C2 domain containing 1A	22	Sites in UTR	2	1	1	0	3					hsa-miR-637	-1.08	-1.08	N/A
SNX16	ENST00000353788.4	sorting nexin 16	156	Sites in UTR	1	0	0	1	2	2	0	0	0	hsa-miR-30b-5p	-1.08	-1.2	0.78	2005, 2007, 2009, 2011
CPLX2	ENST00000359546.4	complexin 2	5	Sites in UTR	8	1	4	3	4					hsa-miR-342-5p	-1.08	-1.08	N/A
GCC2	ENST00000309863.6	GRIP and coiled-coil domain containing 2	5	Sites in UTR	2	2	0	0	0	0	0	0	1	hsa-miR-27a-3p	-1.08	-1.08	0.95	2005, 2007, 2009, 2011
PTMS	ENST00000389462.4	parathymosin	3140	Sites in UTR	1	1	0	0	1	1	0	0	1	hsa-miR-485-5p	-1.08	-1.09	N/A
PTBP1	ENST00000350092.4	polypyrimidine tract binding protein 1	7007	Sites in UTR	4	2	0	2	0					hsa-miR-518c-5p	-1.08	-1.09	N/A
PFDN1	ENST00000510217.1	prefoldin subunit 1	98	Sites in UTR	3	1	1	1	0					hsa-miR-939-3p	-1.07	-1.08	N/A
CCNE1	ENST00000262643.3	cyclin E1	954	Sites in UTR	2	2	0	0	0	0	0	0	0	hsa-miR-424-5p	-1.07	-1.07	0.97	2005, 2007, 2009, 2011
GIPC3	ENST00000322315.5	GIPC PDZ domain containing family, member 3	48	Sites in UTR	13	7	3	3	1					hsa-miR-525-5p	-1.07	-1.07	N/A
TIMP1	ENST00000218388.4	TIMP metallopeptidase inhibitor 1	8292	Sites in UTR	1	1	0	0	1					hsa-miR-1293	-1.07	-1.07	N/A
SMCO3	ENST00000316048.2	single-pass membrane protein with coiled-coil domains 3	5	Sites in UTR	3	2	1	0	2					hsa-miR-19a-5p	-1.07	-1.07	N/A
CCNE1	ENST00000262643.3	cyclin E1	954	Sites in UTR	2	2	0	0	0	0	0	0	0	hsa-miR-424-5p	-1.07	-1.07	0.97	2005, 2007, 2009, 2011
C2orf48	ENST00000381786.3	chromosome 2 open reading frame 48	32	Sites in UTR	9	4	3	2	2					hsa-miR-1224-3p	-1.07	-1.94	N/A
CCNE1	ENST00000262643.3	cyclin E1	954	Sites in UTR	2	2	0	0	0	0	0	0	0	hsa-miR-424-5p	-1.07	-1.07	0.97	2005, 2007, 2009, 2011
HRK	ENST00000257572.5	harakiri, BCL2 interacting protein (contains only BH3 domain)	19	Sites in UTR	3	1	2	0	1	0	1	0	0	hsa-miR-29a-3p	-1.07	-1.12	> 0.99
DTNBP1	ENST00000344537.5	dystrobrevin binding protein 1	258	Sites in UTR	1	1	0	0	1	0	1	0	0	hsa-miR-342-3p	-1.07	-1.07	N/A	2011
TPRXL	ENST00000326972.8	tetra-peptide repeat homeobox-like	5	Sites in UTR	3	2	1	0	0					hsa-miR-1233-5p	-1.07	-1.07	N/A
HRK	ENST00000257572.5	harakiri, BCL2 interacting protein (contains only BH3 domain)	19	Sites in UTR	3	1	2	0	1	0	1	0	0	hsa-miR-29a-3p	-1.07	-1.12	> 0.99
S100A9	ENST00000368738.3	S100 calcium binding protein A9	646	Sites in UTR	3	0	3	0	0					hsa-miR-1204	-1.07	-1.07	N/A
KCNJ6	ENST00000609713.1	potassium inwardly-rectifying channel, subfamily J, member 6	5	Sites in UTR	9	6	2	1	1					hsa-miR-593-3p	-1.07	-1.07	N/A
VASH1	ENST00000167106.4	vasohibin 1	39	Sites in UTR	4	1	2	1	6					hsa-miR-361-3p	-1.07	-1.07	N/A
FAM222B	ENST00000582266.1	family with sequence similarity 222, member B	100	Sites in UTR	5	0	4	1	2					hsa-miR-637	-1.07	-1.2	N/A
PDCD1LG2	ENST00000397745.2	programmed cell death 1 ligand 2	64	Sites in UTR	2	2	0	0	1	0	1	0	0	hsa-miR-20b-5p	-1.07	-1.07	0.93	2009, 2011
PDCD1LG2	ENST00000397745.2	programmed cell death 1 ligand 2	64	Sites in UTR	2	2	0	0	1	0	1	0	0	hsa-miR-20b-5p	-1.07	-1.07	0.93	2009, 2011
HRK	ENST00000257572.5	harakiri, BCL2 interacting protein (contains only BH3 domain)	19	Sites in UTR	3	1	2	0	1	0	1	0	0	hsa-miR-29a-3p	-1.07	-1.12	> 0.99
FAM222B	ENST00000582266.1	family with sequence similarity 222, member B	100	Sites in UTR	3	0	2	1	2					hsa-miR-342-5p	-1.07	-1.07	N/A
AL359091.2	ENST00000601297.1	CDNA: FLJ21673 fis, clone COL09042; HCG2036511; Uncharacterized protein	5	Sites in UTR	3	2	0	1	0					hsa-miR-193b-5p	-1.07	-1.07	N/A
AC016559.1	ENST00000594347.1	Uncharacterized protein	15	Sites in UTR	6	0	5	1	0					hsa-miR-661	-1.07	-1.07	N/A
FAM89A	ENST00000366654.4	family with sequence similarity 89, member A	368	Sites in UTR	3	2	1	0	1					hsa-miR-876-3p	-1.06	-1.24	N/A
HS6ST1	ENST00000259241.6	heparan sulfate 6-O-sulfotransferase 1	22	Sites in UTR	4	2	0	2	1					hsa-miR-939-3p	-1.06	-1.06	N/A
SIX5	ENST00000560168.1	SIX homeobox 5	47	Sites in UTR	7	1	1	5	2					hsa-miR-939-5p	-1.06	-1.11	N/A
ZMYND11	ENST00000381591.1	zinc finger, MYND-type containing 11	43	Sites in UTR	4	2	1	1	0	0	0	0	1	hsa-miR-19a-3p	-1.06	-1.1	> 0.99	2003, 2005, 2007, 2009, 2011
SHISA6	ENST00000441885.3	shisa family member 6	5	Sites in UTR	1	0	1	0	6	1	2	3	0	hsa-miR-491-5p	-1.06	-1.06	N/A	2011
IGIP	ENST00000333305.3	IgA-inducing protein	46	Sites in UTR	1	1	0	0	0					hsa-miR-24-1-5p	-1.06	-1.06	N/A
DEFB110	ENST00000371148.2	defensin, beta 110 locus	5	Sites in UTR	1	1	0	0	1					hsa-miR-581	-1.06	-1.06	N/A
ZMYND11	ENST00000381591.1	zinc finger, MYND-type containing 11	43	Sites in UTR	4	2	1	1	0	0	0	0	1	hsa-miR-19a-3p	-1.06	-1.1	> 0.99	2003, 2005, 2007, 2009, 2011
AC103801.2	ENST00000428556.2		5	Sites in UTR	1	1	0	0	1					hsa-miR-1228-5p	-1.06	-1.06	N/A
CNIH2	ENST00000528852.1	cornichon family AMPA receptor auxiliary protein 2	158	Sites in UTR	5	1	3	1	1					hsa-miR-324-3p	-1.06	-1.06	N/A
COL3A1	ENST00000304636.3	collagen, type III, alpha 1	215	Sites in UTR	2	2	0	0	0	0	0	0	1	hsa-miR-29b-3p	-1.06	-1.71	> 0.99	2011
QKI	ENST00000392127.2	QKI, KH domain containing, RNA binding	323	Sites in UTR	8	4	2	2	3					hsa-miR-95-5p	-1.06	-1.7	N/A
EVL	ENST00000402714.2	Enah/Vasp-like	291	Sites in UTR	2	1	1	0	0					hsa-miR-1537-3p	-1.06	-1.06	N/A
COL3A1	ENST00000304636.3	collagen, type III, alpha 1	215	Sites in UTR	2	2	0	0	0	0	0	0	1	hsa-miR-29b-3p	-1.06	-1.71	> 0.99	2011
PAX5	ENST00000358127.4	paired box 5	5	Sites in UTR	4	1	3	0	0					hsa-miR-1204	-1.06	-1.06	N/A
SLC39A13	ENST00000524928.1	solute carrier family 39 (zinc transporter), member 13	845	Sites in UTR	3	0	1	2	3					hsa-miR-874-5p	-1.06	-1.06	N/A
MC1R	ENST00000555147.1	melanocortin 1 receptor (alpha melanocyte stimulating hormone receptor)	49	Sites in UTR	4	1	2	1	0					hsa-miR-874-5p	-1.06	-1.06	N/A
ANKRD52	ENST00000267116.7	ankyrin repeat domain 52	2913	Sites in UTR	8	2	4	2	6					hsa-miR-361-3p	-1.06	-1.06	N/A
DAGLA	ENST00000257215.5	diacylglycerol lipase, alpha	1262	Sites in UTR	6	2	1	3	2					hsa-miR-637	-1.06	-1.06	N/A
COL3A1	ENST00000304636.3	collagen, type III, alpha 1	215	Sites in UTR	2	2	0	0	0	0	0	0	1	hsa-miR-29b-3p	-1.06	-1.71	> 0.99	2011
SYT12	ENST00000393946.2	synaptotagmin XII	813	Sites in UTR	5	1	3	1	4					hsa-miR-939-3p	-1.05	-1.05	N/A
AK3	ENST00000381809.3	adenylate kinase 3	323	Sites in UTR	1	1	0	0	2	1	0	1	0	hsa-miR-1271-5p	-1.05	-1.11	0.9	2009, 2011
RP11-160N1.10	ENST00000377548.2		5	Sites in UTR	2	2	0	0	0					hsa-miR-936	-1.05	-1.05	N/A
CNPY2	ENST00000273308.4	canopy FGF signaling regulator 2	577	Sites in UTR	2	1	1	0	0					hsa-miR-30a-3p	-1.05	-1.05	N/A
FZD3	ENST00000240093.3	frizzled family receptor 3	192	Sites in UTR	1	0	1	0	6	1	2	3	12	hsa-miR-186-5p	-1.05	-1.27	N/A	2011
TPPP	ENST00000360578.5	tubulin polymerization promoting protein	7	Sites in UTR	5*	2	2	0	2					hsa-miR-381-5p	-1.05	-1.05	N/A
CD3E	ENST00000361763.4	CD3e molecule, epsilon (CD3-TCR complex)	5	Sites in UTR	3	0	2	1	4					hsa-miR-4739	-1.05	-1.05	N/A
RAB3IL1	ENST00000394836.2	RAB3A interacting protein (rabin3)-like 1	157	Sites in UTR	4	1	3	0	0					hsa-miR-4739	-1.05	-1.05	N/A
S100A7L2	ENST00000368725.2	S100 calcium binding protein A7-like 2	0	Sites in UTR	1	1	0	0	0					hsa-miR-1233-5p	-1.05	-1.05	N/A
LCMT2	ENST00000567039.1	leucine carboxyl methyltransferase 2	274	Sites in UTR	2	2	0	0	0					hsa-miR-1233-5p	-1.05	-1.05	N/A
LRRC56	ENST00000270115.7	leucine rich repeat containing 56	60	Sites in UTR	2	1	1	0	0					hsa-miR-1204	-1.05	-1.05	N/A
FADS6	ENST00000310226.6	fatty acid desaturase 6	12	Sites in UTR	6	3	3	0	1					hsa-miR-361-3p	-1.05	-1.61	N/A
CNPY2	ENST00000273308.4	canopy FGF signaling regulator 2	577	Sites in UTR	2	1	1	0	0					hsa-miR-30a-3p	-1.05	-1.05	N/A
GPRIN2	ENST00000374314.4	G protein regulated inducer of neurite outgrowth 2	5	Sites in UTR	5	2	2	1	4					hsa-miR-663b	-1.05	-1.05	N/A
RHOXF2B	ENST00000371402.2	Rhox homeobox family, member 2B	5	Sites in UTR	2	1	0	1	2					hsa-miR-342-5p	-1.05	-1.05	N/A
ZNF343	ENST00000278772.4	zinc finger protein 343	60	Sites in UTR	4	3	0	1	1					hsa-miR-518c-5p	-1.05	-1.05	N/A
IL6ST	ENST00000381287.4	interleukin 6 signal transducer (gp130, oncostatin M receptor)	213	Sites in UTR	1	1	0	0	3	1	1	1	1	hsa-miR-188-5p	-1.04	-1.1	N/A
THRSP	ENST00000281030.2	thyroid hormone responsive	5	Sites in UTR	1	1	0	0	1	0	1	0	0	hsa-let-7d-5p	-1.04	-1.04	0.92	2009, 2011
CDC42BPG	ENST00000342711.5	CDC42 binding protein kinase gamma (DMPK-like)	68	Sites in UTR	4	0	1	3	4					hsa-miR-660-3p	-1.04	-1.19	N/A
PNRC1	ENST00000336032.3	proline-rich nuclear receptor coactivator 1	413	Sites in UTR	2	2	0	0	0					hsa-miR-297	-1.04	-1.04	N/A
ARID3B	ENST00000346246.5	AT rich interactive domain 3B (BRIGHT-like)	11	Sites in UTR	4	1	0	3	1					hsa-miR-939-5p	-1.04	-1.04	N/A
LRTOMT	ENST00000324866.7	leucine rich transmembrane and O-methyltransferase domain containing	313	Sites in UTR	4	2	2	0	0					hsa-miR-340-3p	-1.04	-1.81	N/A
DYNLRB1	ENST00000357156.2	dynein, light chain, roadblock-type 1	970	Sites in UTR	2	1	1	0	0					hsa-miR-23b-5p	-1.04	-1.04	N/A
NMU	ENST00000511469.1	neuromedin U	7	Sites in UTR	2	2	0	0	0					hsa-miR-1305	-1.04	-1.04	N/A
CORO1C	ENST00000261401.3	coronin, actin binding protein, 1C	1970	Sites in UTR	4	2	1	1	1					hsa-miR-6506-5p	-1.04	-1.53	N/A
THRSP	ENST00000281030.2	thyroid hormone responsive	5	Sites in UTR	1	1	0	0	1	0	1	0	0	hsa-let-7d-5p	-1.04	-1.04	0.92	2009, 2011
HOXA6	ENST00000222728.3	homeobox A6	5	Sites in UTR	5	0	0	5	0					hsa-miR-19b-1-5p	-1.04	-1.04	N/A
MTRNR2L11	ENST00000604646.1	MT-RNR2-like 11 (pseudogene)	5	Sites in UTR	2	1	1	0	0					hsa-miR-377-5p	-1.04	-1.04	N/A
PRX	ENST00000291825.7	periaxin	17	Sites in UTR	3	0	3	0	4					hsa-miR-1224-3p	-1.04	-1.04	N/A
SHISA6	ENST00000441885.3	shisa family member 6	5	Sites in UTR	3	0	0	3	5					hsa-miR-6788-5p	-1.04	-1.04	N/A
THRSP	ENST00000281030.2	thyroid hormone responsive	5	Sites in UTR	1	1	0	0	1	0	1	0	0	hsa-let-7d-5p	-1.04	-1.04	0.92	2009, 2011
THRSP	ENST00000281030.2	thyroid hormone responsive	5	Sites in UTR	1	1	0	0	1	0	1	0	0	hsa-let-7d-5p	-1.04	-1.04	0.92	2009, 2011
MUC16	ENST00000397910.4	mucin 16, cell surface associated	9	Sites in UTR	1	1	0	0	0					hsa-miR-324-3p	-1.04	-1.04	N/A
CXCL2	ENST00000508487.2	chemokine (C-X-C motif) ligand 2	5	Sites in UTR	3	2	1	0	1					hsa-miR-95-5p	-1.04	-1.04	N/A
VASH1	ENST00000167106.4	vasohibin 1	39	Sites in UTR	4	1	1	2	0					hsa-miR-874-5p	-1.04	-1.04	N/A
THRSP	ENST00000281030.2	thyroid hormone responsive	5	Sites in UTR	1	1	0	0	1	0	1	0	0	hsa-let-7d-5p	-1.04	-1.04	0.92	2009, 2011
GABRG1	ENST00000295452.4	gamma-aminobutyric acid (GABA) A receptor, gamma 1	5	Sites in UTR	4	2	1	1	1					hsa-miR-20a-3p	-1.04	-1.04	N/A
ARHGAP32	ENST00000524655.1	Rho GTPase activating protein 32	13	Sites in UTR	6	2	0	4	2					hsa-miR-518c-5p	-1.04	-1.59	N/A
GIGYF1	ENST00000275732.5	GRB10 interacting GYF protein 1	5	Sites in UTR	2	1	1	0	2					hsa-miR-660-3p	-1.03	-1.03	N/A
SNX22	ENST00000325881.4	sorting nexin 22	5	Sites in UTR	7	1	4	2	2					hsa-miR-660-3p	-1.03	-1.03	N/A
GLIPR2	ENST00000396613.3	GLI pathogenesis-related 2	218	Sites in UTR	4	1	3	0	0					hsa-miR-939-3p	-1.03	-1.23	N/A
ZNF850	ENST00000591344.1	zinc finger protein 850	136	Sites in UTR	5	2	3	0	0					hsa-miR-340-3p	-1.03	-1.13	N/A
FSCN1	ENST00000382361.3	fascin homolog 1, actin-bundling protein (Strongylocentrotus purpuratus)	192	Sites in UTR	4	3	0	1	0	0	0	0	0	hsa-miR-145-5p	-1.03	-1.05	> 0.99	2009, 2011
ABHD17C	ENST00000258884.4	abhydrolase domain containing 17C	406	Sites in UTR	2	2	0	0	3	0	1	2	1	hsa-miR-145-5p	-1.03	-1.04	0.81	2009, 2011
SMIM14	ENST00000295958.5	small integral membrane protein 14	601	Sites in UTR	2	2	0	0	3	0	1	2	3	hsa-miR-206	-1.03	-1.38	0.98	2007, 2009, 2011
ZNF568	ENST00000415168.1	zinc finger protein 568	127	Sites in UTR	4	3	1	0	0					hsa-miR-26a-2-3p	-1.03	-1.03	N/A
BSN	ENST00000296452.4	bassoon presynaptic cytomatrix protein	31	Sites in UTR	2	0	0	2	4					hsa-miR-1293	-1.03	-1.03	N/A
ANKRA2	ENST00000296785.3	ankyrin repeat, family A (RFXANK-like), 2	134	Sites in UTR	2	1	1	0	1	0	1	0	0	hsa-miR-30b-5p	-1.03	-1.09	0.65	2005, 2007, 2011
ANKRA2	ENST00000296785.3	ankyrin repeat, family A (RFXANK-like), 2	134	Sites in UTR	2	1	1	0	1	0	1	0	0	hsa-miR-30b-5p	-1.03	-1.09	0.65	2005, 2007, 2011
CREBRF	ENST00000540014.1	CREB3 regulatory factor	24	Sites in UTR	2	1	1	0	3	2	1	0	0	hsa-miR-539-3p	-1.03	-1.03	N/A	2007
RTKN	ENST00000305557.5	rhotekin	306	Sites in UTR	3	1	2	0	0					hsa-miR-4739	-1.03	-1.04	N/A
ANKRA2	ENST00000296785.3	ankyrin repeat, family A (RFXANK-like), 2	134	Sites in UTR	2	1	1	0	1	0	1	0	0	hsa-miR-30b-5p	-1.03	-1.09	0.65	2005, 2007, 2011
FOSB	ENST00000592811.1	FBJ murine osteosarcoma viral oncogene homolog B	11	Sites in UTR	4	1	2	1	0					hsa-miR-1233-5p	-1.03	-1.03	N/A
C1orf220	ENST00000319387.2	chromosome 1 open reading frame 220	5	Sites in UTR	3	1	2	0	0					hsa-miR-593-5p	-1.03	-1.03	N/A
C6orf223	ENST00000439969.2	chromosome 6 open reading frame 223	17	Sites in UTR	4	0	2	2	0					hsa-miR-874-5p	-1.03	-1.26	N/A
MGAT3	ENST00000341184.6	mannosyl (beta-1,4-)-glycoprotein beta-1,4-N-acetylglucosaminyltransferase	9	Sites in UTR	1	0	1	0	4	1	3	0	0	hsa-miR-324-5p	-1.03	-1.03	N/A	2009, 2011
RIMS4	ENST00000372851.3	regulating synaptic membrane exocytosis 4	30	Sites in UTR	7	1	5	1	3					hsa-miR-361-3p	-1.03	-1.03	N/A
SUV39H1	ENST00000453214.2	suppressor of variegation 3-9 homolog 1 (Drosophila)	499	Sites in UTR	3	1	0	2	1					hsa-miR-637	-1.03	-1.03	N/A
RP11-701P16.2	ENST00000508020.1	Uncharacterized protein	5	Sites in UTR	1	1	0	0	0					hsa-miR-1203	-1.03	-1.03	N/A
ANKRA2	ENST00000296785.3	ankyrin repeat, family A (RFXANK-like), 2	134	Sites in UTR	2	1	1	0	1	0	1	0	0	hsa-miR-30b-5p	-1.03	-1.09	0.65	2005, 2007, 2011
ZNF616	ENST00000330123.5	zinc finger protein 616	45	Sites in UTR	5*	0	3	1	3					hsa-miR-29b-2-5p	-1.03	-1.05	N/A
CYP3A5	ENST00000339843.2	cytochrome P450, family 3, subfamily A, polypeptide 5	5	Sites in UTR	4	2	0	2	0					hsa-miR-1252-5p	-1.03	-1.03	N/A
GAPT	ENST00000396776.2	GRB2-binding adaptor protein, transmembrane	5	Sites in UTR	3	2	1	0	0					hsa-miR-196a-3p	-1.03	-1.03	N/A
FAM222B	ENST00000582266.1	family with sequence similarity 222, member B	100	Sites in UTR	4	1	3	0	0					hsa-miR-661	-1.03	-1.05	N/A
RUFY4	ENST00000441828.2	RUN and FYVE domain containing 4	5	Sites in UTR	4	2	2	0	2					hsa-miR-660-3p	-1.02	-1.02	N/A
AAED1	ENST00000375234.3	AhpC/TSA antioxidant enzyme domain containing 1	5	Sites in UTR	3	1	2	0	0					hsa-miR-340-3p	-1.02	-1.02	N/A
INMT	ENST00000013222.5	indolethylamine N-methyltransferase	5	Sites in UTR	2	2	0	0	0					hsa-miR-6827-3p	-1.02	-1.02	N/A
POLR3G	ENST00000504930.1	polymerase (RNA) III (DNA directed) polypeptide G (32kD)	67	Sites in UTR	3	2	0	1	1	0	0	1	1	hsa-miR-26b-5p	-1.02	-1.02	0.97	2009, 2011
PNRC2	ENST00000334351.7	proline-rich nuclear receptor coactivator 2	100	Sites in UTR	2	2	0	0	2	1	0	1	0	hsa-miR-23c	-1.02	-1.02	0.53	2009, 2011
POLR3G	ENST00000504930.1	polymerase (RNA) III (DNA directed) polypeptide G (32kD)	67	Sites in UTR	3	2	0	1	1	0	0	1	1	hsa-miR-26b-5p	-1.02	-1.02	0.97	2009, 2011
PNRC2	ENST00000334351.7	proline-rich nuclear receptor coactivator 2	100	Sites in UTR	2	2	0	0	2	1	0	1	0	hsa-miR-23c	-1.02	-1.02	0.53	2009, 2011
MTRNR2L8	ENST00000536684.1	MT-RNR2-like 8	5	Sites in UTR	1	1	0	0	0					hsa-miR-1296-5p	-1.02	-1.02	N/A
ARHGAP17	ENST00000441763.2	Rho GTPase activating protein 17	1337	Sites in UTR	3	1	1	1	0					hsa-miR-103a-2-5p	-1.02	-1.02	N/A
TSPAN11	ENST00000261177.9	tetraspanin 11	27	Sites in UTR	6	1	5	0	4					hsa-miR-1913	-1.02	-1.02	N/A
DST	ENST00000312431.6	dystonin	439	Sites in UTR	4	2	1	1	2					hsa-miR-1537-5p	-1.02	-1.02	N/A
C6orf123	ENST00000366822.2	chromosome 6 open reading frame 123	5	Sites in UTR	2	2	0	0	0					hsa-miR-1276	-1.02	-1.02	N/A
RP9	ENST00000297157.3	retinitis pigmentosa 9 (autosomal dominant)	426	Sites in UTR	3	2	1	0	0					hsa-miR-6778-5p	-1.02	-1.02	N/A
MAPK13	ENST00000373766.5	mitogen-activated protein kinase 13	499	Sites in UTR	6	2	4	0	0					hsa-miR-6778-5p	-1.02	-1.08	N/A
RASL10B	ENST00000268864.3	RAS-like, family 10, member B	1495	Sites in UTR	4	1	1	2	4					hsa-miR-361-3p	-1.02	-1.04	N/A
C9orf170	ENST00000375941.2	chromosome 9 open reading frame 170	5	Sites in UTR	5	2	1	2	0					hsa-miR-361-3p	-1.02	-1.02	N/A
CDC14B	ENST00000265659.2	cell division cycle 14B	2	Sites in UTR	6	0	3	3	7					hsa-miR-661	-1.02	-1.02	N/A
ZNF99	ENST00000596209.1	zinc finger protein 99	0	Sites in UTR	2	1	0	1	1					hsa-miR-628-3p	-1.02	-1.02	N/A
USP44	ENST00000552440.1	ubiquitin specific peptidase 44	29	Sites in UTR	3	0	0	3	0	0	0	0	2	hsa-let-7d-5p	-1.01	-1.3	> 0.99	2009, 2011
FAM222B	ENST00000582266.1	family with sequence similarity 222, member B	100	Sites in UTR	2	2	0	0	0	0	0	0	2	hsa-let-7d-5p	-1.01	-1.03	< 0.1
IGDCC3	ENST00000327987.4	immunoglobulin superfamily, DCC subclass, member 3	464	Sites in UTR	3	3	0	0	1	0	1	0	0	hsa-let-7d-5p	-1.01	-1.01	> 0.99	2003, 2007, 2009, 2011
PFN1	ENST00000225655.5	profilin 1	7729	Sites in UTR	2	1	0	1	1					hsa-miR-1343-5p	-1.01	-1.01	N/A
TSPYL1	ENST00000368608.3	TSPY-like 1	2195	Sites in UTR	3	1	2	0	0					hsa-miR-340-3p	-1.01	-1.01	N/A
C7orf76	ENST00000356686.1	chromosome 7 open reading frame 76	5	Sites in UTR	2	2	0	0	1					hsa-miR-555	-1.01	-1.01	N/A
PLK2	ENST00000274289.3	polo-like kinase 2	689	Sites in UTR	3	2	1	0	0	0	0	0	0	hsa-miR-27a-3p	-1.01	-1.01	0.98	2003, 2005, 2007, 2009, 2011
IL1RAP	ENST00000072516.3	interleukin 1 receptor accessory protein	313	Sites in UTR	3	2	0	1	1					hsa-miR-376b-5p	-1.01	-1.01	N/A
USP44	ENST00000552440.1	ubiquitin specific peptidase 44	29	Sites in UTR	3	0	0	3	0	0	0	0	2	hsa-let-7d-5p	-1.01	-1.3	> 0.99	2009, 2011
FAM222B	ENST00000582266.1	family with sequence similarity 222, member B	100	Sites in UTR	2	2	0	0	0	0	0	0	2	hsa-let-7d-5p	-1.01	-1.03	< 0.1
IGDCC3	ENST00000327987.4	immunoglobulin superfamily, DCC subclass, member 3	464	Sites in UTR	3	3	0	0	1	0	1	0	0	hsa-let-7d-5p	-1.01	-1.01	> 0.99	2003, 2007, 2009, 2011
MYCN	ENST00000281043.3	v-myc avian myelocytomatosis viral oncogene neuroblastoma derived homolog	73	Sites in UTR	2	2	0	0	0	0	0	0	0	hsa-miR-101-3p.1	-1.01	-1.01	0.94	2005, 2007, 2009, 2011
USP44	ENST00000552440.1	ubiquitin specific peptidase 44	29	Sites in UTR	3	0	0	3	0	0	0	0	2	hsa-let-7d-5p	-1.01	-1.3	> 0.99	2009, 2011
FAM222B	ENST00000582266.1	family with sequence similarity 222, member B	100	Sites in UTR	2	2	0	0	0	0	0	0	2	hsa-let-7d-5p	-1.01	-1.03	< 0.1
IGDCC3	ENST00000327987.4	immunoglobulin superfamily, DCC subclass, member 3	464	Sites in UTR	3	3	0	0	1	0	1	0	0	hsa-let-7d-5p	-1.01	-1.01	> 0.99	2003, 2007, 2009, 2011
CDS1	ENST00000295887.5	CDP-diacylglycerol synthase (phosphatidate cytidylyltransferase) 1	720	Sites in UTR	2	2	0	0	0					hsa-miR-381-5p	-1.01	-1.01	N/A
USP44	ENST00000552440.1	ubiquitin specific peptidase 44	29	Sites in UTR	3	0	0	3	0	0	0	0	2	hsa-let-7d-5p	-1.01	-1.3	> 0.99	2009, 2011
FAM222B	ENST00000582266.1	family with sequence similarity 222, member B	100	Sites in UTR	2	2	0	0	0	0	0	0	2	hsa-let-7d-5p	-1.01	-1.03	< 0.1
IGDCC3	ENST00000327987.4	immunoglobulin superfamily, DCC subclass, member 3	464	Sites in UTR	3	3	0	0	1	0	1	0	0	hsa-let-7d-5p	-1.01	-1.01	> 0.99	2003, 2007, 2009, 2011
DST	ENST00000312431.6	dystonin	439	Sites in UTR	7	4	1	2	4					hsa-miR-103a-2-5p	-1.01	-1.05	N/A
C5orf27	ENST00000436592.1	chromosome 5 open reading frame 27	5	Sites in UTR	1	0	1	0	1	1	0	0	0	hsa-miR-365a-3p	-1.01	-1.01	0.21
IQCK	ENST00000320394.6	IQ motif containing K	42	Sites in UTR	3	1	1	1	0					hsa-miR-365a-5p	-1.01	-1.01	N/A
ACKR2	ENST00000442925.1	atypical chemokine receptor 2	5	Sites in UTR	4	0	4	0	3					hsa-miR-4739	-1.01	-1.19	N/A
IL1RAP	ENST00000072516.3	interleukin 1 receptor accessory protein	313	Sites in UTR	3	2	0	1	1					hsa-miR-376b-5p	-1.01	-1.01	N/A
IMMP1L	ENST00000532287.1	IMP1 inner mitochondrial membrane peptidase-like (S. cerevisiae)	7	Sites in UTR	1	1	0	0	0					hsa-miR-95-3p	-1.01	-1.01	N/A
TMEM235	ENST00000586400.1	transmembrane protein 235	5	Sites in UTR	3	1	1	1	2					hsa-miR-874-5p	-1.01	-1.01	N/A
PHYHIP	ENST00000321613.3	phytanoyl-CoA 2-hydroxylase interacting protein	14	Sites in UTR	3	0	2	1	1					hsa-miR-361-3p	-1.01	-1.01	N/A
PCDHGB1	ENST00000523390.1	protocadherin gamma subfamily B, 1	145	Sites in UTR	3	1	1	1	3					hsa-miR-637	-1.01	-1.01	N/A
KCNC3	ENST00000376959.2	potassium voltage-gated channel, Shaw-related subfamily, member 3	5	Sites in UTR	4	0	3	1	2					hsa-miR-637	-1.01	-1.01	N/A
PAX5	ENST00000358127.4	paired box 5	5	Sites in UTR	2	1	1	0	6					hsa-miR-637	-1.01	-1.01	N/A
HIRIP3	ENST00000564026.1	HIRA interacting protein 3	4526	Sites in UTR	3	1	2	0	0					hsa-miR-637	-1.01	-1.01	N/A
PCDHGC4	ENST00000306593.1	protocadherin gamma subfamily C, 4	145	Sites in UTR	3	1	1	1	3					hsa-miR-637	-1.01	-1.01	N/A
USP44	ENST00000552440.1	ubiquitin specific peptidase 44	29	Sites in UTR	3	0	0	3	0	0	0	0	2	hsa-let-7d-5p	-1.01	-1.3	> 0.99	2009, 2011
FAM222B	ENST00000582266.1	family with sequence similarity 222, member B	100	Sites in UTR	2	2	0	0	0	0	0	0	2	hsa-let-7d-5p	-1.01	-1.03	< 0.1
IGDCC3	ENST00000327987.4	immunoglobulin superfamily, DCC subclass, member 3	464	Sites in UTR	3	3	0	0	1	0	1	0	0	hsa-let-7d-5p	-1.01	-1.01	> 0.99	2003, 2007, 2009, 2011
SNX10	ENST00000396376.1	sorting nexin 10	9	Sites in UTR	3	2	0	1	2					hsa-miR-208b-5p	-1.01	-1.01	N/A
PTH2	ENST00000270631.1	parathyroid hormone 2	5	Sites in UTR	1	1	0	0	0					hsa-miR-1203	-1.01	-1.01	N/A
PLK2	ENST00000274289.3	polo-like kinase 2	689	Sites in UTR	3	2	1	0	0	0	0	0	0	hsa-miR-27a-3p	-1.01	-1.01	0.98	2003, 2005, 2007, 2009, 2011
ZNF791	ENST00000446165.1	zinc finger protein 791	242	Sites in UTR	2	2	0	0	0					hsa-miR-193b-5p	-1.01	-1.07	N/A
ATP8B3	ENST00000526092.2	ATPase, aminophospholipid transporter, class I, type 8B, member 3	110	Sites in UTR	4	0	4	0	0					hsa-miR-661	-1.01	-1.01	N/A
GLTPD1	ENST00000343938.4	glycolipid transfer protein domain containing 1	4136	Sites in UTR	5	1	2	2	0					hsa-miR-939-3p	-1	-1	N/A
NIPA1	ENST00000337435.4	non imprinted in Prader-Willi/Angelman syndrome 1	805	Sites in UTR	1*	0	0	0	3					hsa-miR-939-3p	-1	0	N/A
INCENP	ENST00000394818.3	inner centromere protein antigens 135/155kDa	1299	Sites in UTR	1*	0	0	0	3					hsa-miR-939-3p	-1	0	N/A
CLSTN2	ENST00000458420.3	calsyntenin 2	119	Sites in UTR	1*	0	0	0	4					hsa-miR-340-3p	-1	0	N/A
GPLD1	ENST00000230036.1	glycosylphosphatidylinositol specific phospholipase D1	51	Sites in UTR	1*	0	0	0	4					hsa-miR-497-3p	-1	0	N/A
TFRC	ENST00000540528.1	transferrin receptor	296	Sites in UTR	1	1	0	0	3	1	1	1	0	hsa-miR-23c	-1	-1.01	0.13
PRY	ENST00000303728.1	PTPN13-like, Y-linked	5	Sites in UTR	1	1	0	0	0					hsa-miR-24-2-5p	-1	-1	N/A
PRY2	ENST00000303804.1	PTPN13-like, Y-linked 2	5	Sites in UTR	1	1	0	0	0					hsa-miR-24-2-5p	-1	-1	N/A
ATXN1	ENST00000244769.4	ataxin 1	106	Sites in UTR	1*	0	0	0	3					hsa-miR-548p	-1	0	N/A
NDUFB1	ENST00000553514.1	NADH dehydrogenase (ubiquinone) 1 beta subcomplex, 1, 7kDa	534	Sites in UTR	1	1	0	0	0					hsa-miR-10b-3p	-1	-1.01	N/A
SARM1	ENST00000457710.3	sterile alpha and TIR motif containing 1	130	Sites in UTR	1*	0	0	0	3					hsa-miR-581	-1	0	N/A
ADAM22	ENST00000398204.4	ADAM metallopeptidase domain 22	115	Sites in UTR	1*	0	0	0	8					hsa-miR-1305	-1	0	N/A
CYB5B	ENST00000512062.1	cytochrome b5 type B (outer mitochondrial membrane)	2472	Sites in UTR	1*	0	0	0	3					hsa-miR-619-5p	-1	0	N/A
SNX2	ENST00000379516.2	sorting nexin 2	397	Sites in UTR	1*	0	0	0	4					hsa-miR-619-5p	-1	0	N/A
SLC46A1	ENST00000440501.1	solute carrier family 46 (folate transporter), member 1	580	Sites in UTR	1*	0	0	0	5					hsa-miR-619-5p	-1	0	N/A
FBXW8	ENST00000455858.2	F-box and WD repeat domain containing 8	169	Sites in UTR	1*	0	0	0	4					hsa-miR-619-5p	-1	0	N/A
ZNF507	ENST00000311921.4	zinc finger protein 507	378	Sites in UTR	1*	0	0	0	3					hsa-miR-619-5p	-1	0	N/A
MLTK	ENST00000375213.3	Mitogen-activated protein kinase kinase kinase MLT	734	Sites in UTR	1*	0	0	0	3					hsa-miR-619-5p	-1	0	N/A
NR6A1	ENST00000487099.2	nuclear receptor subfamily 6, group A, member 1	1082	Sites in UTR	5	0	5	0	1	0	0	1	2	hsa-miR-196a-5p	-1	-1.01	> 0.99
RP1-170O19.20	ENST00000470747.4	Uncharacterized protein	151	Sites in UTR	2	1	1	0	0	0	0	0	1	hsa-miR-196a-5p	-1	-1.16	0.96
CLDN19	ENST00000296387.1	claudin 19	25	Sites in UTR	1*	0	0	0	3					hsa-miR-659-3p	-1	0	N/A
SLC31A1	ENST00000374212.4	solute carrier family 31 (copper transporter), member 1	171	Sites in UTR	2	2	0	0	0					hsa-miR-659-5p	-1	-1	N/A
TBC1D19	ENST00000264866.4	TBC1 domain family, member 19	77	Sites in UTR	1*	0	0	0	3					hsa-miR-19a-5p	-1	0	N/A
CARTPT	ENST00000296777.4	CART prepropeptide	5	Sites in UTR	1	1	0	0	1	1	0	0	0	hsa-miR-377-3p	-1	-1	N/A	2007, 2009, 2011
CREB5	ENST00000357727.2	cAMP responsive element binding protein 5	54	Sites in UTR	1*	0	0	0	3					hsa-miR-6086	-1	0	N/A
FAXC	ENST00000389677.5	failed axon connections homolog (Drosophila)	95	Sites in UTR	1*	0	0	0	4					hsa-miR-6086	-1	0	N/A
TFPI	ENST00000392365.1	tissue factor pathway inhibitor (lipoprotein-associated coagulation inhibitor)	10747	Sites in UTR	4	3	1	0	1					hsa-miR-377-5p	-1	-1.17	N/A
COG8	ENST00000306875.4	component of oligomeric golgi complex 8	190	Sites in UTR	1*	0	0	0	3					hsa-miR-544a-3p	-1	0	N/A
ZNF469	ENST00000437464.1	zinc finger protein 469	139	Sites in UTR	1*	0	0	0	3					hsa-miR-544b	-1	0	N/A
MOB4	ENST00000233892.4	MOB family member 4, phocein	123	Sites in UTR	1	1	0	0	1	1	0	0	4	hsa-miR-101-3p.1	-1	-1.08	0.81	2007, 2009, 2011
ABHD17C	ENST00000258884.4	abhydrolase domain containing 17C	406	Sites in UTR	2	2	0	0	1	0	1	0	1	hsa-miR-101-3p.1	-1	-1.1	0.71	2009, 2011
UBE2D1	ENST00000373910.4	ubiquitin-conjugating enzyme E2D 1	200	Sites in UTR	4	1	2	1	1	0	1	0	0	hsa-miR-101-3p.2	-1	-1	0.77	2007
ROR1	ENST00000371079.1	receptor tyrosine kinase-like orphan receptor 1	80	Sites in UTR	1*	0	0	0	3					hsa-miR-101-5p	-1	0	N/A
PTAR1	ENST00000377200.5	protein prenyltransferase alpha subunit repeat containing 1	161	Sites in UTR	1*	0	0	0	4					hsa-miR-101-5p	-1	0	N/A
OGFRL1	ENST00000370435.4	opioid growth factor receptor-like 1	607	Sites in UTR	1*	0	0	0	4					hsa-miR-101-5p	-1	0	N/A
TFRC	ENST00000540528.1	transferrin receptor	296	Sites in UTR	1	1	0	0	3	1	1	1	0	hsa-miR-23c	-1	-1.01	0.13
MOB3A	ENST00000357066.3	MOB kinase activator 3A	13	Sites in UTR	4	0	1	3	4					hsa-miR-30c-2-3p	-1	-1	N/A
POLR2K	ENST00000353107.3	polymerase (RNA) II (DNA directed) polypeptide K, 7.0kDa	902	Sites in UTR	4	1	2	1	0					hsa-miR-98-3p	-1	-1	N/A
ANKIB1	ENST00000265742.3	ankyrin repeat and IBR domain containing 1	127	Sites in UTR	1*	0	0	0	3					hsa-miR-548aj-5p	-1	0	N/A
NDST1	ENST00000261797.6	N-deacetylase/N-sulfotransferase (heparan glucosaminyl) 1	13660	Sites in UTR	1*	0	0	0	4					hsa-miR-539-5p	-1	0	N/A
SCOC	ENST00000608372.1	short coiled-coil protein	922	Sites in UTR	1*	0	0	0	3					hsa-miR-539-5p	-1	0	N/A
LRP8	ENST00000306052.6	low density lipoprotein receptor-related protein 8, apolipoprotein e receptor	16	Sites in UTR	1*	0	0	0	5					hsa-miR-583	-1	0	N/A
SMAD5	ENST00000545279.1	SMAD family member 5	225	Sites in UTR	1*	0	0	0	3					hsa-miR-580-3p	-1	0	N/A
RNF8	ENST00000373479.4	ring finger protein 8, E3 ubiquitin protein ligase	301	Sites in UTR	1*	0	0	0	3					hsa-miR-580-5p	-1	0	N/A
XRCC5	ENST00000392133.3	X-ray repair complementing defective repair in Chinese hamster cells 5 (double-strand-break rejoining)	14802	Sites in UTR	1*	0	0	0	7					hsa-miR-103a-2-5p	-1	0	N/A
OSBPL2	ENST00000358053.2	oxysterol binding protein-like 2	283	Sites in UTR	1*	0	0	0	3					hsa-miR-1208	-1	0	N/A
KIAA0355	ENST00000299505.6	KIAA0355	538	Sites in UTR	1*	0	0	0	4					hsa-miR-1228-3p	-1	0	N/A
SNRPD1	ENST00000300413.5	small nuclear ribonucleoprotein D1 polypeptide 16kDa	1967	Sites in UTR	1*	0	0	0	3					hsa-miR-1228-3p	-1	0	N/A
SLFN5	ENST00000299977.4	schlafen family member 5	195	Sites in UTR	1*	0	0	0	4					hsa-miR-1228-3p	-1	0	N/A
SRSF7	ENST00000313117.6	serine/arginine-rich splicing factor 7	16077	Sites in UTR	1*	0	0	0	3					hsa-miR-579-3p	-1	0	N/A
COL12A1	ENST00000322507.8	collagen, type XII, alpha 1	482	Sites in UTR	1*	0	0	0	3					hsa-miR-579-3p	-1	0	N/A
ADAT1	ENST00000307921.3	adenosine deaminase, tRNA-specific 1	597	Sites in UTR	1*	0	0	0	4					hsa-miR-4739	-1	0	N/A
FAM83F	ENST00000333407.6	family with sequence similarity 83, member F	5	Sites in UTR	2	0	2	0	5					hsa-miR-4739	-1	-1	N/A
TBCA	ENST00000306388.6	tubulin folding cofactor A	3605	Sites in UTR	2	2	0	0	0					hsa-miR-634	-1	-1	N/A
SH3BP5	ENST00000383791.3	SH3-domain binding protein 5 (BTK-associated)	4289	Sites in UTR	1*	0	0	0	4					hsa-miR-607	-1	0	N/A
TMEM41A	ENST00000296254.3	transmembrane protein 41A	382	Sites in UTR	1*	0	0	0	3					hsa-miR-607	-1	0	N/A
TTLL12	ENST00000216129.6	tubulin tyrosine ligase-like family, member 12	137	Sites in UTR	1*	0	0	0	3					hsa-miR-1276	-1	0	N/A
NDST1	ENST00000261797.6	N-deacetylase/N-sulfotransferase (heparan glucosaminyl) 1	13660	Sites in UTR	1*	0	0	0	4					hsa-miR-1276	-1	0	N/A
CDS2	ENST00000460006.1	CDP-diacylglycerol synthase (phosphatidate cytidylyltransferase) 2	782	Sites in UTR	1*	0	0	0	6					hsa-miR-1276	-1	0	N/A
APTX	ENST00000436040.2	aprataxin	310	Sites in UTR	1*	0	0	0	3					hsa-miR-518d-5p	-1	0	N/A
IPO7	ENST00000379719.3	importin 7	1331	Sites in UTR	1*	0	0	0	3					hsa-miR-518d-5p	-1	0	N/A
CAPS2	ENST00000409799.1	calcyphosine 2	8	Sites in UTR	1	1	0	0	0					hsa-miR-518e-3p	-1	-1	N/A
NDUFA11	ENST00000592634.1	NADH dehydrogenase (ubiquinone) 1 alpha subcomplex, 11, 14.7kDa	32826	Sites in UTR	3	2	1	0	0					hsa-miR-6778-5p	-1	-1	N/A
FANCC	ENST00000289081.3	Fanconi anemia, complementation group C	408	Sites in UTR	1*	0	0	0	3					hsa-miR-1272	-1	0	N/A
TMEM167B	ENST00000338272.8	transmembrane protein 167B	42	Sites in UTR	1	1	0	0	2	1	1	0	1	hsa-miR-28-3p	-1	-1.3	N/A
CSF2	ENST00000296871.2	colony stimulating factor 2 (granulocyte-macrophage)	103	Sites in UTR	2	2	0	0	0					hsa-miR-663b	-1	-1	N/A
CSRNP3	ENST00000314499.7	cysteine-serine-rich nuclear protein 3	24	Sites in UTR	4	2	1	1	1					hsa-miR-1252-5p	-1	-1	N/A
NR6A1	ENST00000487099.2	nuclear receptor subfamily 6, group A, member 1	1082	Sites in UTR	5	0	5	0	1	0	0	1	2	hsa-miR-196a-5p	-1	-1.01	> 0.99
RP1-170O19.20	ENST00000470747.4	Uncharacterized protein	151	Sites in UTR	2	1	1	0	0	0	0	0	1	hsa-miR-196a-5p	-1	-1.16	0.96
NUPL2	ENST00000258742.5	nucleoporin like 2	1714	Sites in UTR	1	1	0	0	0					hsa-miR-517c-3p	-1	-1.01	N/A
HDAC11	ENST00000433119.1	histone deacetylase 11	443	Sites in UTR	5	2	3	0	1					hsa-miR-661	-1	-1.12	N/A
ZHX3	ENST00000309060.3	zinc fingers and homeoboxes 3	131	Sites in UTR	1*	0	0	0	4					hsa-miR-376a-5p	-1	0	N/A
RP11-297N6.4	ENST00000533405.1	Uncharacterized protein	5	Sites in UTR	1	1	0	0	0					hsa-miR-139-3p	-1	-1	N/A
QSOX1	ENST00000367602.3	quiescin Q6 sulfhydryl oxidase 1	9246	Sites in UTR	1*	0	0	0	3					hsa-miR-127-5p	-1	0	N/A
